# Supplementary material for: The Transcriptional Activator Krüppel-like Factor-6 Is Required for CNS Myelination
Source: PLoS Biol. 2016 May 23;14(5):e1002467. doi: 10.1371/journal.pbio.1002467 (PMC4877075; doi:10.1371/journal.pbio.1002467)
Supplement: S1 Data — (XLSX) [file pbio.1002467.s002.xlsx]

## Sheet: Figure 1B
Klf6		Cntf	Cntf	Cntf	T3	T3	T3
0h		1.1482	0.817481	1.06538	1.38389	0.893429	0.808798
0.5 h		1.36565	1.07661	1.02094	1.53495	0.994146	0.706673
1 h		2.80358	3.02212	2.95565	0.94366	0.752931	0.489064
2 h		2.62813	2.54852	3.25567	1.45564	1.28717	0.995348
3 h		2.14941	2.0515	1.83527	1.60804	1.25481	1.37064
6 h		1.31944	1.18569	1.20118	1.22682	1.09624	1.0663
24 h		0.962728	0.725075	0.953465	0.806255	0.682424	0.614523
Klf7		Cntf	Cntf	Cntf	T3	T3	T3
0h		0.934025	0.935785	1.1441	0.929599	1.07997	0.996075
0.5 h		1.19009	0.906906	1.30943	1.25595	1.42675	0.961089
1 h		1.43834	1.65549	1.9123	1.00858	1.54958	1.11468
2 h		1.97899	1.79105	2.20665	1.4654	1.55194	1.06266
3 h		1.40655	1.47745	1.19345	1.17003	1.37862	1.25778
6 h		0.912428	1.06332	1.36156	0.935229	1.11613	0.943012
24 h		0.623968	0.734415	0.937859		0.633179	0.455134
Klf9		Cntf	Cntf	Cntf	T3	T3	T3
0h		0.959162	1.07263	0.971981	1.47377	0.786389	0.862848
0.5 h		1.26777	0.906707	1.14056	1.84537	1.05507	0.693065
1 h		1.61893	1.58734	2.1614	2.48132	1.81016	1.51434
2 h		2.40832	2.13558	3.26332	8.05608	7.34907	5.75521
3 h		1.64056	1.44865	1.37333	8.13842	5.6667	5.85887
6 h		0.713018	1.12225	1.11108	5.14057	3.79107	3.89438
24 h		0.871118	0.573684	0.870982	4.24177	3.33966	3.00562
Klf10		Cntf	Cntf	Cntf	T3	T3	T3
0h		1.16733	0.771691	1.1101	0.912392	1.05089	1.04295
0.5 h		0.857096	0.524264	1.09364	0.93399	0.970678	0.630777
1 h		1.32984	0.988097	2.02274	0.672041	0.886407	0.784735
2 h		3.71788	2.52998	4.64584	2.05442	3.23032	2.73586
3 h		1.53	1.2182	1.34016	1.88256	1.71644	1.88081
6 h		0.888385	0.770405	1.10397	1.08652	1.23403	1.26427
24 h		0.888449	0.699672	0.945275	1.14532	0.941397	1.12853

## Sheet: Figure 1J
Mbp in Olig1 Cre and Gfap Cre SC P14 (microm2)
Klf6fl/fl	mGfapCre:Klf6fl/fl	Olig1Cre:Klf6fl/fl
324494	357934	9311.4
368491	344910	30250.5
324584
352832

## Sheet: Figure 2D
Olig2 cells
Klf6 fl/fl						Klf6 fl/fl:Olig1Cre
E12.5	E14.5	E16.5	P1	P14		E12.5	E14.5	E16.5	P1	P14
86	154	649	874	2039		84	151	195	213	229
77	158	627	968	1947		87	145	202	131	442
		563	678	1491				259	143
		485	817	1940				174	119
		490						215
		484

## Sheet: Figure 2E
Klf6 f/f				Klf6 f/f:Olig1Cre
E12.5	E14.5	E16.5		E12.5	E14.5	E16.5
0	7	15		0	8	7
0	9	11		0	10	2
0		23		0	6	0
						0

## Sheet: Figure 2F
		Olig2+Sox9+ cells in Olig1Cre:Klf6fl/fl spinal cord
			Klf6fl/fl		Olig1CreKlf6fl/fl
		E12.5	57	56	42	52
		E14.5	151	145	154	158
		E16.5	243	422	275	284	316

## Sheet: Figure 2G
									Mnr+ cells per section in Olig1Cre:Klf6fl/fl spinal cord
										Klf6fl/fl				Olig1CreKlf6fl/fl
									E12.5	304	316			292	298
									E16.5	54	48	54	50	52	48	50	52

## Sheet: Figure 2H
%CC3+ cells per section in Olig1Cre:Klf6fl/fl spinal cord (/Olig2+)
	Klf6fl/fl						Olig1CreKlf6fl/fl
E12.5	2.32558	1.2987					1.19048	3.44828
E14.5	3.24675	2.53165					3.97351	3.44828
E16.5	3.85208	4.14673	2.30906	4.12371	5.10204	3.71901	13.3333	9.90099	6.56371	15.5172	10.2326
P1	1.60183	1.65289					16.7939	17.4825

## Sheet: Figure 2I
BrdU labeling index in Olig1Cre:Klf6fl/fl spinal cord
	Klf6fl/fl			Olig1CreKlf6fl/fl
E12.5	56.5217	62.5		58.6207	57.1429
E14.5	19.2308	22.8916		19.3548	20
E16.5	17.0678	14.8624		15.0442	16.9231
P1	9.82135	10.6965	11.0352	12.7018	12.1495

## Sheet: Figure 2L
P1	Ng2/Olig2		P14	Apc/Olig2	Ng2/Olig2		P1	Ng2/Olig2
NT			NT	379	59		NT	50
NT			NT	349	44		NT	65
NT			NT	342	42		NT	64
siKlf6			siKlf6	15	41		siKlf6	55
siKlf6			siKlf6	7	39		siKlf6	44
siKlf6			siKlf6	15	32		siKlf6	62
		50
		65
		65
		64
	55
	44
	62

## Sheet: Figure 2M
Olig2+Apc+ cells in Ng2CreERT:Klf6fl/fl SC E18.5 (per hemisection)
Klf6fl/fl	Ng2CreERT:Klf6fl/fl
64	12
44	22
38	12
48	12

[truncated: 46 more sheets: Figure 3A, Figure 3B, Figure 3C, Figure 3D, Figure 3E, Figure 3G, Figure 3H, Figure 3J, Figure 3K, Figure 3L, Figure 3N, Figure 3O, Figure 4D, Figure 4E, Figure 4F, Figure 5G, Figure 5H, Figure 5I, Figure 5J, Figure 5M …]
