# Supplementary material for: The Transcriptional Activator Krüppel-like Factor-6 Is Required for CNS Myelination
Source: PLoS Biol. 2016 May 23;14(5):e1002467. doi: 10.1371/journal.pbio.1002467 (PMC4877075; doi:10.1371/journal.pbio.1002467)
Supplement: S2 Table — Data here accompany findings in Figs 4 and S5 and in S1 and S3 Tables. RNA-seq profiling results from primary mouse iOL silenced for Klf6 versus non-targeting control. Data from two separate cultures have been filtered for statistically significant differential expression with FDR correction p < 0.05 (Q value, shown). Results from OLP are in S1 Table. Transcripts shared by both OLP and iOL are also in S3 Table. This analysis identifies 51 unique Klf6-regulated transcripts in iOL. Regulated transcripts are presented together with FPKM values for each condition, fold change, Q value, Unigene ID identifiers and PMID numbers for relevant references, and associated functions (summarized in Fig 4B). Results are color-coded using the scheme illustrated in Figs 4–6, for primary iOL (blue) and shared transcripts (purple). Data are available on the GEO website (http://www.ncbi.nlm.nih.gov/geo/) (Accession number GSE79245). (XLSX) [file pbio.1002467.s010.xlsx]

## Sheet: Table S2
Gene Symbol	Name	UniGene ID	Value - NT	Value - siRNA	Fold change (log2)	Test Stat	Q Value	PMID	Myelin	Diffn.	Viability	Prolif.	Migr/Adh.	Cytoskeletal	Ubiquit.	Signaling	TF	Stat	MAPK	Klf/Sp	Tgf	Wnt/Ntc	PI3K
Mir345	MicroRNA 345	-	24.9237	3.40845	-2.87033	-9.72614	0.0102694	21665895				X	X
Ndrg2	N-Myc downstream-regulated gene 2	Mm.26722	25.1393	9.29202	-1.43588	-5.92479	0.0102694	16039777						X
Nedd4	Neural precursor expressed, develop. down-reg. 4	Mm.279923	240.09	93.462	-1.36112	-6.14171	0.0102694	25527121							X
S100a10	S100 calcium binding protein A10	Mm.1	60.3781	27.2239	-1.14915	-6.48478	0.0102694	23193360		X		X
Gpr37l1	G protein-coupled receptor 37 like 1	Mm.272290	58.7111	28.6286	-1.03618	-5.15558	0.0102694	23690594			X					X
Nefl	Neurofilament, light polypeptide	Mm.1956	3.71063	1.84588	-1.00735	-3.24941	0.0102694	14733962						X
Mthfd2l	Methylenetetrahydrofolate dehydrogenase 2-like	Mm.153030	13.9016	6.94942	-1.00029	-3.99433	0.0102694	21163947
Mmd2	Monocyte to macrophage differentiation 2	Mm.48712	27.0765	14.4189	-0.909084	-3.84803	0.0102694	22500632		X		X
Acsl4	Acyl-CoA synthetase long-chain family member 4	Mm.391337	14.8888	7.93517	-0.907894	-3.93885	0.0102694	23520119	X
Aldh1a1	Aldehyde dehydrogenase 1 family A1	Mm.250866	3.976	2.14337	-0.891438	-2.71006	0.0254088	21436255
Cxcl14	CXC chemokine ligand 14	Mm.30211	15.4042	8.43182	-0.869407	-3.90234	0.0102694	24920943		X	X
Trnp1	TMF1-Regulated Nuclear Protein 1	Mm.151594	4.85443	2.68538	-0.854175	-2.7824	0.0102694	23622239		X
Cldn11	Claudin-11	Mm.4425	19.0678	10.6025	-0.846725	-4.12339	0.0102694	10612400	X				X	X
Atp1a2	ATPase, Na+/K+ transporting, alpha 2	Mm.207432	27.1833	15.6009	-0.801095	-3.58093	0.0102694	3035563
Cplx1	Complexin 1	Mm.5195	11.4079	6.66742	-0.77483	-3.30872	0.0102694	23352168
Emp2	Epithelial membrane protein 2	Mm.246009	3.4943	2.07321	-0.753138	-2.78602	0.0452823	12189152					X			X
St6gal2	ST6 galactosamide sialyltranferase 2	Mm.311687	7.35741	4.36704	-0.752543	-2.8985	0.0102694	12235148
Ndfip2	Nedd4 family interacting protein 2	Mm.290669	46.2258	27.8401	-0.731535	-3.26374	0.0102694	20534535							X	X			X
Slc30a4	Solute carrier family 30, member 4	Mm.27801	13.3794	8.11455	-0.721429	-3.14859	0.0102694	9521625
Eef2k	Eukaryotic elongation factor-2 kinase	Mm.25997	5.77827	3.50728	-0.720288	-3.01978	0.0102694	23706743				X				X
Unc13b	Unc-13 homolog B	Mm.128892	3.49814	2.12562	-0.718706	-2.7332	0.0184618	8999968
Plxnb3	Plexin B3	Mm.275600	7.98299	4.97342	-0.682692	-2.93564	0.0102694	21706053					X
Mir704	MicroRNA 704	-	74.6965	46.576	-0.681453	-3.39155	0.0254088	None
Homer2	Homer homolog 2	Mm.228	3.64466	2.28135	-0.6759	-2.84255	0.0184618	9069287						X
Zfp2	Zinc finger protein 2	Mm.259230	10.39	6.54749	-0.666184	-2.68271	0.0322176	3815523		X						X	X
Sox10	SRY-box transcription factor 10	Mm.276739	40.1954	25.4324	-0.660359	-3.10887	0.0102694	11799060		X	X		X			X	X
Dcc	Deleted in colorectal cancer: netrin-1 receptor	Mm.167882	8.10076	5.1778	-0.645718	-2.86127	0.0102694	18269208					X			X
Dbx2	Developing brain homeobox 2	Mm.152937	26.4179	17.0457	-0.63211	-2.67713	0.0404041	11239429		X						X	X
Ttyh1	Tweety family member 1	Mm.29729	14.1267	9.12107	-0.631153	-2.77791	0.0102694	24316981		X
Tor2a	Torsin family 2, member A	Mm.200695	27.4533	17.8034	-0.624831	-3.02109	0.0373432	12910263				X
Stmn3	Stathmin-like 3	Mm.2319	112.717	73.17	-0.623383	-3.74799	0.0184618	25028095					X	X
Gm16515	Chromosome 17 Open Reading Frame 103	Mm.22780	28.2322	18.4186	-0.616179	-2.84108	0.0102694	None
Pid1	Phosphotyrosine interaction domain containing 1	Mm.187470	52.5026	34.3976	-0.61008	-2.97839	0.0254088	23927930								X
Otud6b	OTU domain containing 6B	Mm.387724	28.4436	18.9021	-0.58956	-2.84094	0.0322176	21267069							X
Bdh1	3-hydroxybutyrate dehydrogenase 1	Mm.293470	26.931	17.8988	-0.589405	-2.62527	0.0373432	1639787
Tagln2	Transgelin 2	Mm.271711	193.311	128.549	-0.588607	-3.14442	0.0184618	24476357						X
Gp130/Il6st	Glycoprotein 130 (gp130 receptor)	Mm.4364	15.4905	10.3121	-0.587049	-2.59614	0.0373432	14698616			X					X		X	X
Ing1	Inhibitor of growth family, member 1	Mm.25709	37.0996	24.7659	-0.583048	-2.5711	0.0184618	11956069		X
Impa5/Kpna1	Importin alpha 5	Mm.6952	22.2078	14.9514	-0.570788	-2.45741	0.0497909	17159997		X	X					X
Pip4k2b	Phosphatidylinositol-5-phosphate 4-kinase II beta	Mm.39700	33.0606	22.285	-0.569042	-2.66261	0.0404041	24209622				X											X
Tgfa	Transforming growth factor, alpha	Mm.137222	37.0356	25.4201	-0.54294	-2.55057	0.0404041	10552925		X	X	X				X					X
Dact1	Dishevelled-binding antagonist of beta-catenin 1	Mm.46662	34.9863	51.335	0.553151	2.54717	0.0452823	11970895		X						X						X
Tns3	Tensin 3	Mm.337820	33.9376	49.8109	0.553577	2.50364	0.0373432	15733665					X	X
Klf10	Kruppel-like factor 10	Mm.4292	19.6156	28.8875	0.558439	2.48057	0.0497909	20959618		X	X					X	X			X
Hap1	Huntingtin-associated protein 1	Mm.281700	39.6881	58.6976	0.564596	2.58075	0.0373432	7477378
Cxadr	Coxsackie and adenovirus receptor	Mm.66222	24.4046	36.3131	0.573337	2.47738	0.0452823	18062954					X
Itpr1	Inositol 1,4,5-trisphosphate (IP3) receptor 1	Mm.227912	2.52841	3.77995	0.580139	2.45157	0.0497909	20723845
Cd93	CD93 adhesion molecule	Mm.681	4.09747	6.18673	0.594442	2.49808	0.0254088	20439917					X
Lama4	Laminin, alpha 4	Mm.258065	7.32484	11.114	0.601511	2.50614	0.0404041	15814800					X
Sorcs2	Sortilin-related VPS10 domain receptor 2	Mm.34113	4.53346	6.89719	0.605395	2.56039	0.0322176	24908487		X	X					X
Bex2	Brain expressed X-linked 2	Mm.94160	154.689	240.01	0.633725	3.49436	0.0184618	17638883			X
Igfbp4	Igf binding protein 4	Mm.233799	17.0899	26.7093	0.644203	3.10996	0.0404041	8817679		X						X
Vit	Vitrin	Mm.292983	6.63748	10.3788	0.644937	2.61231	0.0254088	12388743					X
Rcan2	Regulator of calcineurin 2	Mm.251242	7.0442	11.0549	0.650181	2.69127	0.0102694	22593270		X
Sertm1	Serine-rich and transmembrane domain 1	Mm.51187	3.54685	5.66182	0.67473	2.52719	0.0373432	None
Itga8	Integrin alpha 8	Mm.329997	19.4509	31.1565	0.6797	3.05134	0.0102694	7541634					X
Arx	Aristaless related homeobox	Mm.275547	4.9562	7.96966	0.685284	2.62543	0.0497909	12379852		X			X			X	X
Heg1	Heart development with EGF-like domains 1	Mm.245741	3.50208	5.64227	0.688066	2.83008	0.0102694	14680629		X			X			X
Fam84a	Family with sequence similarity 84, A	Mm.227253	22.2733	36.7502	0.722434	3.20939	0.0102694	16820875					X
Antxr2	Capillary Morphogenesis Protein 2	Mm.24842	3.51476	5.83231	0.730639	2.82847	0.0102694	12973667					X
Lars2	Leucyl-tRNA synthetase 2, mitochondrial	Mm.276076	493.144	819.193	0.732195	2.86376	0.0102694	23541342
Vegfc	Vascular endothelial growth factor C	Mm.1402	3.04405	5.13016	0.753015	2.59122	0.0404041	21767614			X	X				X
Rab26	Ras oncogene family 26	Mm.266033	5.21479	8.8344	0.760523	2.68256	0.0404041	24413166
Rbm24	RNA binding motif protein 24	Mm.38269	4.21478	7.14397	0.761269	3.40997	0.0102694	19817877		X
Rab3b	Ras oncogene family 3B	Mm.41580	35.1549	60.4857	0.78287	3.63741	0.0102694	8393147
Car3	Carbonic anhydrase III, muscle specific	Mm.300	10.4727	18.0572	0.785944	3.57759	0.0102694	15509796
Megf10	Multiple EGF-like-domains 10	Mm.297863	2.2035	3.82458	0.795502	3.30479	0.0102694	18056409		X		X				X						X
Hdac9	Histone deacetylase 9	Mm.483009	2.75337	4.79024	0.798901	3.00758	0.0102694	20447866		X
Cntn6	Contactin 6	Mm.321671	2.05069	3.63405	0.825469	2.94795	0.0102694	25606055					X
Clic5	Chloride intracellular channel 5	Mm.37666	1.70934	3.04222	0.831679	3.18131	0.0102694	20357015					X
Gmpr	Guanosine monophosphate reductase	Mm.290802	7.88635	14.0958	0.837834	3.5866	0.0102694	12669231		X
D430036J16Rik	RIKEN cDNA D430036J16 gene	Mm.246494	4.6524	8.39313	0.851234	2.63079	0.0254088	None
Arc	Activity-regulated cytoskeleton-associated protein	Mm.491310	3.74809	6.78109	0.855362	3.25051	0.0102694	9808461					X	X
Fbn2	Fibrillin 2	Mm.20271	7.28242	13.2967	0.868578	3.89478	0.0102694	8120105					X
Anxa5	Annexin A5	Mm.1620	2.60207	4.76944	0.874161	3.12805	0.0102694	10353474		X		X				X
Pcp4l1	Purkinje cell protein 4 like 1	Mm.482117	7.62373	14.0999	0.887113	3.78409	0.0102694	15053978
Mtus1	Microtubule associated tumor suppressor 1	Mm.149438	1.97956	3.6865	0.89707	3.16964	0.0102694	19794912				X				X
Adm	Adrenomedullin	Mm.1408	5.46397	10.7949	0.982324	4.14064	0.0102694	9015481
Fbln2	Fibulin 2	Mm.249146	3.87491	8.22977	1.08669	4.03217	0.0102694	18070922					X
Pcp4	Purkinje cell protein 4	Mm.5023	4.4164	9.59048	1.11873	4.30749	0.0102694	21576365
Apln	Apelin	Mm.29262	14.8478	32.6459	1.13665	5.4982	0.0102694	21887354				X				X
Nrgn	Neurogranin	Mm.335065	4.06849	9.58116	1.23571	4.13334	0.0102694	9396008
Egr1	Early growth response 1	Mm.181959	9.55053	22.8556	1.2589	5.17932	0.0102694	21490970		X	X					X	X
Sel1l3	Sel-1 suppressor of lin-12-like 3	Mm.235020	1.69158	4.16457	1.2998	4.94248	0.0102694	24453213
Zcchc12	Zinc finger, CCHC domain containing 12	Mm.297698	13.8365	35.103	1.34311	5.78126	0.0102694	18160706		X						X					X
Cd36	CD36, thrombospondin receptor	Mm.18628	1.22433	3.25627	1.41122	4.42342	0.0102694	19471024					X			X
Rnf149	Ring finger protein 149	Mm.28614	21.0804	73.8702	1.80909	9.85152	0.0102694	22628551							X
Mir1839	MicroRNA 1839	-	8.04379	84.5875	3.3945	12.9654	0.0102694	None
Mir30c-2	MicroRNA 30c-2	-	0.551879	6.32685	3.51906	4.95365	0.0102694	24148619
Mir147	MicroRNA 147	-	0.381715	8.76723	4.52155	3.77811	0.0184618	None
Mir24-1	MicroRNA 24-1	-	1.45955	46.0382	4.97924	12.582	0.0102694	17613256
								Gene number	2	25	11	12	23	8	4	26	6	1	2	1	2	2	1
								% Total	0.021978	0.274725	0.120879	0.131868	0.252747	0.0879121	0.043956	0.285714	0.0659341	0.010989	0.021978	0.010989	0.021978	0.021978	0.010989
