# Supplementary material for: The Transcriptional Activator Krüppel-like Factor-6 Is Required for CNS Myelination
Source: PLoS Biol. 2016 May 23;14(5):e1002467. doi: 10.1371/journal.pbio.1002467 (PMC4877075; doi:10.1371/journal.pbio.1002467)
Supplement: S3 Table — Findings here extend and complement results shown in Figs 4 and S5 and in S1 and S2 Tables. RNA-seq profiling data from primary mouse OLP and iOL silenced for Klf6 versus non-targeting control to identify Klf6-regulated transcripts, as described in the text and illustrated in S5 Fig. Results from two separate cultures per condition have been filtered for statistically significant differential expression with FDR correction p < 0.05 (Q value). Full datasets from OLP and iOL are in S1 and S2 Tables, respectively. Transcripts shared by both OLP and iOL are shown here. This analysis identifies 40 Klf6-regulated transcripts shared by both OLP and iOL. Regulated transcripts are presented together with Unigene ID identifiers and PMID numbers for relevant references, and associated functions (summarized in Fig 4B). Results are color-coded using the scheme illustrated in Figs 4–6, in which shared transcripts are colored purple. Note that since FPKM values for each condition, fold change, and Q value are shown for all regulated transcripts in OLP and iOL in S1 and S2 Tables, they are not shown again here. Data are available on the GEO website (http://www.ncbi.nlm.nih.gov/geo/) (Accession number GSE79245). (XLSX) [file pbio.1002467.s011.xlsx]

## Sheet: Table S3
Gene Symbol	Name	UniGene ID	PMID	Myelin	Diffn.	Viability	Prolif.	Migr/Adh.	Cytoskel.	Signaling	Ubiquit.	TF	Stat	MAPK	Klf/Sp	Tgf	Wnt/Ntc	PI3K
Arc	Activity-regulated cytoskeleton-associated protein	Mm.491310	9808461					X	X
Acsl4	Acyl-CoA synthetase long-chain family member 4	Mm.391337	23520119	X
Adm	Adrenomedullin	Mm.1408	9015481
Antxr2	Capillary Morphogenesis Protein 2	Mm.24842	12973667					X
Car3	Carbonic anhydrase III, muscle specific	Mm.300	15509796
Gm16515	Chromosome 17 Open Reading Frame 103	-	None
Cldn11	Claudin-11	Mm.4425	10612400	X				X	X
Cplx1	Complexin 1	Mm.5195	23352168
Dcc	Deleted in colorectal cancer: netrin-1 receptor	Mm.167882	18269208					X		X
Dbx2	Developing brain homeobox 2	Mm.152937	11239429		X					X		X
Dact1	Dishevelled-binding antagonist of beta-catenin 1	Mm.46662	11970895		X					X							X
Emp2	Epithelial membrane protein 2	Mm.246009	12189152					X		X
Eef2k	Eukaryotic elongation factor-2 kinase	Mm.25997	23706743				X			X
Fbln2	Fibulin 2	Mm.249146	18070922					X
Gp130/Il6st	Glycoprotein 130 (gp130 receptor)	Mm.4364	14698616			X				X			X	X
Homer2	Homer homolog 2	Mm.228	9069287						X
Hap1	Huntingtin-associated protein 1	Mm.281700	7477378
Impa5/Kpna1	Importin alpha 5	Mm.6952	17159997		X	X				X
Ing1	Inhibitor of growth family, member 1	Mm.25709	11956069		X
Lama4	Laminin, alpha 4	Mm.258065	15814800					X
Mthfd2l	Methylenetetrahydrofolate dehydrogenase 2-like	Mm.153030	21163947
Ndfip2	Nedd4 family interacting protein 2	Mm.290669	20534535							X	X			X
Nedd4	Neural precursor expressed, develop. down-reg. 4	Mm.279923	25527121								X
Nefl	Neurofilament, light polypeptide	Mm.1956	14733962						X
Nrgn	Neurogranin	Mm.335065	9396008
Ndrg2	N-Myc downstream-regulated gene 2	Mm.26722	16039777						X
Otud6b	OTU domain containing 6B	Mm.387724	21267069								X
Pip4k2b	Phosphatidylinositol-5-phosphate 4-kinase II beta	Mm.39700	24209622				X											X
Pid1	Phosphotyrosine interaction domain containing 1	Mm.187470	23927930							X
S100a10	S100 calcium binding protein A10	Mm.1	23193360		X		X
Sel1l3	Sel-1 suppressor of lin-12-like 3	Mm.235020	24453213
Slc30a4	Solute carrier family 30, member 4	Mm.27801	9521625
Stmn3	Stathmin-like 3	Mm.2319	25028095					X	X
Tns3	Tensin 3	Mm.337820	15733665					X	X
Trnp1	TMF1-Regulated Nuclear Protein 1	Mm.151594	23622239		X
Tor2a	Torsin family 2, member A	Mm.200695	12910263				X
Tagln2	Transgelin 2	Mm.271711	24476357						X
Unc13b	Unc-13 homolog B	Mm.128892	8999968
Zfp2	Zinc finger protein 2	Mm.259230	3815523		X					X		X
Zcchc12	Zinc finger, CCHC domain containing 12	Mm.297698	18160706		X					X						X
			Gene number	2	8	2	4	9	8	11	3	2	1	2	0	1	1	1
			% Total	0.05	0.2	0.05	0.1	0.225	0.2	0.275	0.075	0.05	0.025	0.05	0	0.025	0.025	0.025
