# Supplementary material for: The Transcriptional Activator Krüppel-like Factor-6 Is Required for CNS Myelination
Source: PLoS Biol. 2016 May 23;14(5):e1002467. doi: 10.1371/journal.pbio.1002467 (PMC4877075; doi:10.1371/journal.pbio.1002467)
Supplement: S4 Table — Data shown here complement Fig 5 and illustrate results of ChIP-seq profiling of primary mouse OLP and iOL subjected to chromatin immunoprecipitation for Klf6 versus input as described in the text. Data from one of two representative studies are presented for both OLP and iOL, filtered for statistical significance with FDR correction p < 0.05 (Q value, shown), and for peak amplitude. Results presented include location and summit peak of chromatin binding, fold enrichment over input, distance from nearest transcription start site, and Q value. Data are also available on the GEO website (http://www.ncbi.nlm.nih.gov/geo/) (Accession number GSE79245). Results are color-coded by distance from known transcriptional start sites of annotated genes shown, from +5 kb to -15 kb. Genes also identified in RNA-seq experiments are shown in bold (see S1–S3 Tables). Integration of data from the two ChIP-seq studies filtered as described identifies 577 peaks of Klf6 chromatin binding called uniquely in OLP, 416 in iOL, and 337 peaks called in both populations. (XLSX) [file pbio.1002467.s012.xlsx]

## Sheet: Table S4
Oligodendrocyte progenitor cell													Immature oligodendrocyte
OLP	NCBI Accession	UniGene ID	Chromosome	Start	End	Length	Summit	Tags	X.10.log10.pvalue.	Fold_Enrichment	Distance from TSS		iOL	NCBI Accession	UniGene ID	Chromosome	Start	End	Length	Summit	Tags	X.10.log10.pvalue.	Fold_Enrichment	Distance from TSS		Key
Slc1a3	NM_148938	Mm.204834	chr15	8655697	8655847	151	114	8	46.78	9.49	4996		Vmn1r167	NM_001101562	Mm.474428	chr7	24285560	24285735	176	119	9	55.73	13.45	4929		+5kb to 0
Kdm2a	NM_001001984	Mm.31941	chr19	4391983	4392138	156	110	7	43.91	9.33	4984		Anapc2	NM_175300	Mm.291624	chr2	25132865	25132956	92	46	7	67.16	17.37	4926		0 to -500b
Olfr663	NM_001011757	Mm.377299	chr7	111856940	111857102	163	50	8	51.16	13.99	4908		Olfr663	NM_001011757	Mm.377299	chr7	111856940	111857096	157	39	8	54.59	14.89	4897		-500b to -5kb
Acnat2	NM_145368	Mm.35071	chr4	49416089	49416234	146	39	10	76.14	19.45	4895		Acnat2	NM_145368	Mm.35071	chr4	49416088	49416225	138	42	12	101.38	24.81	4893		-5kb to -10kb
Drd3	NM_007877	Mm.439735	chr16	43767186	43767331	146	41	7	46.8	12	4873		Mup16	NM_001199936	Mm.422695	chr4	61175571	61175735	165	65	8	49.89	9.09	4882		-10kb to -15kb
Vmn1r22	NM_134178	Mm.377175	chr6	57846121	57846203	83	41	8	72.74	13.55	4822		1700010K23Rik	NR_040512	Mm.396161	chr16	66662159	66662318	160	52	7	42.08	9	4849
Tmprss11d	NM_145561	Mm.240139	chr5	86797568	86797654	87	43	8	88.6	19.45	4801		Egr1	NM_007913	Mm.181959	chr18	35025566	35025727	162	126	8	49.32	8.78	4832
Sprr2a1	NM_011468	Mm.6853	chr3	92059288	92059536	249	72	16	45.14	6.8	4792		Vmn1r22	NM_134178	Mm.377175	chr6	57846126	57846254	129	34	7	51.64	14.89	4824
Plekhg1	NM_001033253	Mm.150831	chr10	6469029	6469150	122	56	7	52.74	12.15	4789		Tmprss11d	NM_145561	Mm.240139	chr5	86797560	86797655	96	48	11	113.36	27.29	4804
Gm10488	NM_001099325	Mm.432195	chrX	29488667	29488870	204	85	11	48.24	8.74	4771		Naip6	NM_010871	Mm.218759	chr13	101081771	101081857	87	43	9	101.26	22.33	4757
Tmcc1	NM_177412	Mm.425352	chr6	116138511	116138670	160	111	7	44.02	9.6	4770		Psmg4	NM_001101430	Mm.24788	chr13	34259492	34259593	102	51	7	43.53	11.36	4698
Naip6	NM_010871	Mm.218759	chr13	101081703	101081894	192	104	12	83.28	24.31	4764		Rdh9	NM_153133	Mm.235814	chr10	127218001	127218164	164	112	9	62.34	14.89	4653
Krt26	NM_001033397	Mm.440509	chr11	99194528	99194675	148	49	7	46.77	9.72	4702		Cldn1	NM_016674	Mm.289441	chr16	26367240	26367399	160	70	7	45.02	9.92	4615
Tas2r115	NM_207020	Mm.377892	chr6	132683297	132683414	118	34	7	53.78	14.58	4673		Atp6v0d2	NM_175406	Mm.19298	chr4	19845049	19845155	107	53	7	56.64	17.37	4611
Olfr553	NM_207621	Mm.377251	chr7	109758729	109758883	155	103	7	45.36	12.15	4669		Adam6b	NM_001009545	Mm.442216	chr12	114732031	114732169	139	104	10	79.17	22.33	4360
Rdh9	NM_153133	Mm.235814	chr10	127217984	127218153	170	109	12	87.36	18.65	4633		Fam227b	NM_029455	Mm.444732	chr2	125967580	125967673	94	47	9	88.92	22.04	4360
Gm13152	NM_001039209	Mm.440486	chr4	146554336	146554701	366	250	20	60.77	6.9	4612		Hmgb1-rs17	NR_033589	Mm.376526	chr8	34599087	34599167	81	40	7	63.59	12.03	4345
Eif2d	NM_001136070	Mm.276294	chr1	133054241	133054384	144	105	8	56.88	14.58	4563		4930401O12Rik	NR_045957	Mm.417825	chr13	31328523	31328674	152	106	7	46.58	9.92	4326
Gm5485	NR_015373	Mm.483302	chr16	48407909	48408065	157	105	12	93.59	24.31	4515		Trpm3	NM_177341	Mm.440339	chr19	22526974	22527123	150	39	7	46.98	9.92	4316
Scgb2b7	NM_001198871	Mm.296883	chr7	32486237	32486360	124	43	7	52.23	14.58	4493		Aldh2	NM_009656	Mm.284446	chr5	122039445	122039599	155	108	7	45.98	14.89	4280
4930550L24Rik	NM_023774	Mm.60906	chrX	56168996	56169151	156	104	7	41.09	12.73	4463		4930465K10Rik	NR_027978	Mm.482903	chr18	77957045	77957199	155	107	7	45.98	14.89	4230
Olfr603	NM_147070	Mm.377824	chr7	110527999	110528150	152	117	7	45.96	9.72	4398		Olfr503	NM_001011527	Mm.377864	chr7	115692204	115692302	99	49	20	249.01	49.62	4213
Adam6b	NM_001009545	Mm.442216	chr12	114732031	114732254	224	105	14	94.34	29.17	4361		4931428L18Rik	NR_033445	Mm.161414	chr1	31275265	31275426	162	117	14	114.81	32.25	4119
Fam227b	NM_029455	Mm.444732	chr2	125967554	125967703	150	73	9	58.24	12.24	4360		Clasp1	NM_029709	Mm.138740	chr1	120289643	120289802	160	109	7	44.62	9.79	4118
Pbsn	NM_017471	Mm.8034	chrX	75094345	75094530	186	136	10	65.75	19.45	4358		Vmn1r114	NM_001166837	Mm.480291	chr7	21593062	21593199	138	48	7	45.79	10.98	4095
Gm7978	NM_001270457	Mm.380154	chr5	94495123	94495273	151	99	8	54.79	14.4	4349		4933425L06Rik	NM_025751	Mm.109093	chr13	105876234	105876368	135	43	7	48.65	11.79	4076
Bmp1	NR_033241	Mm.27757	chr14	70915607	70915764	158	116	7	44.78	9.72	4344		Olfr1084	NM_207135	Mm.314795	chr2	86475781	86475893	113	52	11	99.95	24.81	4042
Hmgb1-rs17	NR_033589	Mm.376526	chr8	34599038	34599172	135	88	13	112.9	29.17	4344		Snord116	NR_002895	Mm.423722	chr7	67017824	67018075	252	51	18	44.88	5.83	4035
Dnahc6	NM_001164669	Mm.333166	chr6	73167234	73167345	112	70	7	41.09	9.14	4321		Apcs	NM_011318	Mm.330510	chr1	174821139	174821251	113	71	8	66.19	17.37	3975
Gm13718	NM_001145100	Mm.393636	chr2	84503476	84503668	193	78	8	46.85	14.58	4319		Nr3c1	NM_008173	Mm.129481	chr18	39642893	39643031	139	47	7	47.76	9.43	3959
Dlg4	NM_001109752	Mm.27256	chr11	69836368	69836446	79	39	8	100.26	19.45	4301		Gm10375	NM_001098269	Mm.429750	chr14	44181644	44181781	138	93	7	49.55	12.41	3941
Vgll4	NM_177683	Mm.268357	chr6	114867444	114867603	160	49	7	44.4	9.72	4277		Gpr21	NM_177383	Mm.445325	chr2	37375986	37376160	175	95	8	50.86	9.92	3936
2010005H15Rik	NM_029733	Mm.327617	chr16	36225874	36226035	162	46	12	66.71	16.16	4273		Scarna6	NR_028519	Mm.453537	chr1	89684954	89685158	205	98	10	62.52	17.37	3907
P4ha1	NM_011030	Mm.2212	chr10	58790213	58790395	183	97	8	47.43	11.73	4267		Olfr1002	NM_146573	Mm.223095	chr2	85484542	85484635	94	47	11	113.36	27.29	3887
Olfr177	NM_146996	Mm.223385	chr16	58868679	58868840	162	41	9	62.02	12.15	4254		Gipc3	NM_148951	Mm.218755	chr10	80802052	80802182	131	83	7	51.16	12.41	3876
Vmn2r98	NM_001104550	Mm.469860	chr17	19194576	19194730	155	105	7	45.36	9.72	4225		4930468A15Rik	NM_001201395	Mm.107996	chrX	73844177	73844482	306	212	172	87.53	3.25	3874
Olfr503	NM_001011527	Mm.377864	chr7	115692205	115692305	101	50	16	105.96	14.65	4215		Dpysl3	NM_001136086	Mm.8180	chr18	43529085	43529246	162	44	11	65.57	17.19	3797
Ctag2	NM_027302	Mm.45791	chrX	62304905	62305109	205	91	10	61.66	12.15	4178		Rrn3	NM_001039521	Mm.288606	chr16	13784406	13784588	183	132	9	58.12	14.89	3747
Olfr951	NM_001011812	Mm.377338	chr9	39205494	39205734	241	60	18	106.96	16.09	4177		Tas2r115	NM_207020	Mm.377892	chr6	132684125	132684368	244	136	13	62.36	15.53	3743
Cxcr4	NM_009911	Mm.1401	chr1	130484684	130484838	155	50	7	45.36	14.58	4142		Gm10857	NR_033471	Mm.353975	chr2	6057564	6057750	187	65	9	57.29	14.89	3701
4930432J09Rik	NR_045953	Mm.399172	chr14	104422162	104422282	121	69	7	53	14.58	4128		Olfr1101	NM_146591	Mm.377579	chr2	86825595	86825681	87	43	13	164.73	32.25	3693
4931428L18Rik	NR_033445	Mm.161414	chr1	31275265	31275522	258	122	19	134.72	38.89	4114		Vmn1r139	NM_001166748	Mm.484972	chr7	22402703	22402840	138	61	8	59.09	14.89	3654
Rdh9	NM_153133	Mm.235814	chr10	127217499	127217644	146	66	7	47.18	12.15	4105		Tmem57	NM_025382	Mm.99793	chr4	134405566	134405726	161	46	7	44.83	12.41	3648
Ankar	NM_176980	Mm.249056	chr1	72742993	72743209	217	74	23	40.48	8.45	4071		Vmn1r56	NM_030740	Mm.160380	chr7	5144833	5144921	89	44	9	101.26	22.33	3472
Rbm12b1	NM_028226	Mm.430709	chr4	12071199	12071367	169	122	8	51.35	12.15	4058		Gm10666	NM_001167573	Mm.484998	chr7	22916183	22916386	204	127	9	54	12.41	3450
Olfr1084	NM_207135	Mm.314795	chr2	86475720	86475973	254	111	22	167.91	38.89	4044		Vmn1r117	NM_001166743	Mm.480257	chr7	21665649	21665793	145	76	7	45.81	11.54	3415
4930547E08Rik	NR_040514	Mm.243867	chr2	103646728	103646855	128	41	8	61.02	17.02	4010		Olfr806	NM_146553	Mm.377562	chr10	129172522	129172595	74	37	8	48.21	6.28	3412
Cyp27a1	NM_024264	Mm.85083	chr1	74764082	74764243	162	51	10	71.64	21.88	3986		Dirc2	NM_153550	Mm.24094	chr16	35765929	35766090	162	110	8	53.5	14.89	3403
Scarna6	NR_028519	Mm.453537	chr1	89684959	89685090	132	91	8	51.34	9.49	3905		Gm10857	NR_033471	Mm.353975	chr2	6057276	6057513	238	48	16	111.58	17.37	3396
Zfp74	NM_178384	Mm.371648	chr7	30732967	30733070	104	52	7	55.99	17.02	3893		Anks1b	NM_001128086	Mm.440605	chr10	89339584	89339674	91	45	11	125.77	27.29	3376
Olfr1002	NM_146573	Mm.223095	chr2	85484541	85484635	95	47	11	112.27	26.74	3888		Olfr1002	NM_146573	Mm.223095	chr2	85485094	85485203	110	46	7	46.62	14.89	3336
4930468A15Rik	NM_001201395	Mm.107996	chrX	73843887	73844503	617	515	206	106.44	4.81	3861		Ppp1r14d	NM_028104	Mm.46317	chr2	119052234	119052296	63	31	11	64.79	4.41	3336
Dpysl3	NM_001136086	Mm.8180	chr18	43529100	43529173	74	37	7	67.83	10.57	3789		Gm15091	NM_001122735	Mm.359506	chrX	146379420	146379569	150	105	7	46.98	9.92	3328
A630095E13Rik	NM_001033325	Mm.118804	chr9	36442315	36442469	155	106	7	45.36	9.72	3766		Gm4759	NR_003967	Mm.461779	chr7	113581173	113581369	197	90	9	55.32	17.37	3324
Ednrb	NM_001276296	Mm.229532	chr14	104239065	104239238	174	87	8	50.35	12.15	3766		Olfr98	NM_146510	Mm.377540	chr17	37397242	37397344	103	51	8	67.16	19.85	3314
Vmn1r121	NM_001166741	Mm.480259	chr7	21879686	21879827	142	103	8	57.37	14.58	3743		Vmn1r1	NM_001166728	Mm.479992	chr1	184084823	184084973	151	108	7	46.78	9.92	3298
Tas2r115	NM_207020	Mm.377892	chr6	132684176	132684368	193	89	11	73.43	21.88	3739		Gon4l	NM_001242372	Mm.126870	chr3	88642307	88642469	163	91	7	44.46	9.92	3246
Rrn3	NM_001039521	Mm.288606	chr16	13784403	13784568	166	115	9	61.08	12.15	3727		Rfxank	NM_011266	Mm.161167	chr8	72659791	72659979	189	68	9	56.89	17.37	3237
Vmn1r119	NM_001166708	Mm.480283	chr7	21793705	21793837	133	72	7	50.05	12.15	3697		Speer4f	NM_027609	Mm.332225	chr5	16985051	16985239	189	106	8	41.19	12.03	3218
Cmc1	NM_026442	Mm.9953	chr9	118055532	118055746	215	90	12	77.58	14.58	3692		Akirin2	NM_001007589	Mm.389532	chr4	34500913	34501088	176	122	17	143.47	29.77	3172
Olfr1101	NM_146591	Mm.377579	chr2	86825598	86825687	90	45	11	124.59	26.74	3688		Olfr809	NM_146324	Mm.391461	chr10	129216004	129216088	85	42	8	89.51	19.85	3120
Dhx15	NM_007839	Mm.993	chr5	52577969	52578145	177	105	9	49.31	9.49	3684		9030624G23Rik	NM_001256489	Mm.379124	chr12	24778885	24779097	213	144	12	79.07	14.89	3105
Irf2bpl	NM_145836	Mm.248358	chr12	88222010	88222177	168	80	8	49.44	13.71	3674		Gm13154	NM_001014397	Mm.332047	chr4	146930327	146930517	191	91	9	42.15	8.4	3033
5031410I06Rik	NM_207657	Mm.226878	chr5	26428162	26428346	185	52	11	41.57	6.74	3640		Tbc1d10a	NM_134023	Mm.28140	chr11	4089762	4089971	210	104	9	43.34	11.46	3031
Wdsub1	NM_028118	Mm.288734	chr2	59716993	59717144	152	44	7	45.96	9.72	3626		Bcl6	NM_009744	Mm.347398	chr16	23985557	23985697	141	111	7	48.88	9.92	3030
Gabra1	NM_010250	Mm.439668	chr11	41992765	41992931	167	50	8	51.76	12.15	3617		Gm6164	NM_001167153	Mm.482065	chr7	20787877	20788037	161	51	7	44.83	12.41	3028
Fam192a	NM_028221	Mm.250425	chr8	97121931	97122097	167	99	8	51.76	12.15	3596		Ranbp9	NM_019930	Mm.148781	chr13	43573310	43573466	157	53	8	54.59	12.41	2979
Tmem41a	NM_025693	Mm.46480	chr16	21944031	21944193	163	47	9	61.78	19.45	3547		Adrb2	NM_007420	Mm.5598	chr18	62336534	62336696	163	121	7	44.46	9.92	2958
Olfr935	NM_146746	Mm.223174	chr9	38799413	38799598	186	61	8	48.09	12.15	3544		Map7d1	NM_001145970	Mm.266716	chr4	125930642	125930730	89	44	7	67.16	17.37	2877
Copz1	NM_019817	Mm.29473	chr15	103106785	103106884	100	50	8	56.84	14.84	3487		Acad11	NM_175324	Mm.41274	chr9	103968854	103968988	135	48	7	45.81	10.74	2870
Vmn2r18	NM_001102582	Mm.469837	chr5	152385923	152386055	133	91	7	50.05	12.15	3485		Gm15413	NR_045874	Mm.402112	chr7	103947125	103947287	163	121	7	44.46	12.41	2813
Vmn1r56	NM_030740	Mm.160380	chr7	5144760	5144958	199	123	13	91.23	24.31	3466		Nop14	NM_029278	Mm.40292	chr5	34999904	35000076	173	91	8	50.8	12.24	2802
Rn45s	NR_046233	-	chr17	39979932	39985781	5850	3474	1372	118.36	3.01	3465		Slc25a24	NM_172685	Mm.33574	chr3	108928761	108928922	162	44	7	44.64	9.92	2739
4930432J09Rik	NR_045953	Mm.399172	chr14	104422865	104423000	136	31	8	58.89	12.15	3463		A530072M11Rik	NR_045765	Mm.387180	chr4	16093935	16094095	161	53	8	40.16	8.49	2732
Lpp	NM_001145954	Mm.209385	chr16	24725275	24725437	163	121	7	43.84	12.15	3456		Gm19757	NR_040297	Mm.366960	chr6	105439829	105439986	158	117	7	40.72	8.49	2716
Lair1	NM_178611	Mm.290880	chr7	4011325	4011480	156	32	7	45.17	12.15	3449		Ttk	NM_001110265	Mm.1904	chr9	83730889	83731042	154	105	7	45.78	12.24	2699
Ccdc19	NM_027972	Mm.78373	chr1	174454658	174454813	156	45	7	42.24	8.82	3443		Pigyl	NM_001082532	Mm.28924	chr9	21963921	21964067	147	39	7	47.6	12.41	2671
Gm12657	NM_001081019	Mm.449778	chr4	94263720	94263854	135	39	7	41.09	7.34	3419		Vmn1r31	NM_001166729	Mm.480268	chr6	58420085	58420254	170	120	9	60.95	19.85	2667
Anks1b	NM_001128086	Mm.440605	chr10	89339575	89339676	102	51	12	92.42	19.98	3373		Gm5132	NM_001085517	Mm.473671	chrX	9146876	9146997	122	46	9	73.98	19.85	2595
Gm13152	NM_001039209	Mm.440486	chr4	146553188	146553385	198	145	16	50.63	6.93	3359		Gm15915	NR_038017	Mm.391412	chr10	93143395	93143556	162	80	11	52.84	9.02	2592
2700054A10Rik	NR_045437	Mm.46549	chr17	13743522	13743770	249	102	54	45.38	4.67	3336		Snord116	NR_002895	Mm.423722	chr7	67019244	67019392	149	90	13	60.16	9.08	2576
Olfr98	NM_146510	Mm.377540	chr17	37397267	37397350	84	42	8	88.6	19.45	3298		Kir3dl1	NM_177749	Mm.246625	chrX	133055013	133055097	85	42	7	78.13	17.37	2518
Fam160b2	NM_194345	Mm.247582	chr14	70996279	70996421	143	105	7	47.82	12.15	3258		Nhp2l1	NM_011482	Mm.299312	chr15	81875512	81875679	168	44	8	41.84	12.73	2472
Htt	NM_010414	Mm.209071	chr5	35107571	35107725	155	48	8	54.32	9.72	3231		Il31ra	NM_139299	Mm.380801	chr13	113368391	113368595	205	52	32	68.17	8.81	2427
Vmn2r-ps60	NR_028441	Mm.246518	chr7	49682435	49682619	185	75	8	48.27	12.15	3229		Gm21293	NM_001270898	Mm.441727	chr10	103607875	103608040	166	57	9	51.18	11.23	2364
Bpgm	NM_007563	Mm.282863	chr6	34429503	34429660	158	51	7	41.86	8.82	3199		Hdgfl1	NM_008232	Mm.7411	chr13	26859643	26859821	179	46	8	45.96	8.78	2345
Hdx	NM_001080549	Mm.246623	chrX	108807437	108807561	125	86	17	98.04	14.84	3165		Wdr83	NM_026399	Mm.334680	chr8	87602219	87602373	155	95	7	45.98	9.92	2331
Akirin2	NM_001007589	Mm.389532	chr4	34500970	34501110	141	53	8	57.62	17.02	3160		Gbp9	NM_172777	Mm.425261	chr5	105536922	105537044	123	76	7	53.12	14.89	2313
Olfr809	NM_146324	Mm.391461	chr10	129215955	129216183	229	92	11	65.59	19.45	3121		Defa-ps13	NR_002881	Mm.422382	chr8	19302937	19303078	142	43	10	78.24	22.33	2304
Vmn1r37	NM_134165	Mm.377164	chr6	66684358	66684493	136	86	7	49.36	14.58	3059		Nfya	NM_010913	Mm.4929	chr17	48546739	48546897	159	110	8	53.69	14.69	2296
Defb44-ps	NR_002879	Mm.383637	chr1	18210512	18210701	190	95	8	47.38	14.58	3038		Gm7609	NM_001081746	Mm.449722	chr1	85198428	85198527	100	50	7	45.95	12.31	2293
Prl3d1	NM_001205322	Mm.233151	chr13	27188987	27189123	137	66	7	49.14	12.15	2996		Bzw1	NM_025824	Mm.21848	chr1	58452193	58452354	162	53	7	40.98	8.78	2267
Cab39	NM_133781	Mm.26135	chr1	87692943	87693109	167	48	8	51.76	12.15	2970		Zcchc9	NM_145453	Mm.52356	chr13	91944977	91945177	201	96	9	54.56	14.89	2228
Gm10488	NM_001099325	Mm.432195	chrX	29486748	29486964	217	171	15	77.15	9.07	2938		Frzb	NM_011356	Mm.427436	chr2	80285247	80285402	156	94	7	45.79	9.92	2212
Gm10230	NM_001099347	Mm.483167	chrX	29133353	29133531	179	128	11	57.05	14.12	2932		C1ra	NM_023143	Mm.333375	chr6	124464776	124464915	140	42	8	58.59	17.37	2180
Gm14632	NM_001100610	Mm.483167	chrX	32610110	32610387	278	226	21	94.4	12.6	2930		Fgb	NM_181849	Mm.30063	chr3	82851511	82851601	91	45	13	151.47	32.25	2156
Map7d1	NM_001145970	Mm.266716	chr4	125930580	125930709	130	95	7	50.76	9.72	2888		Pate4	NM_020264	Mm.390143	chr9	35417230	35417391	162	125	7	44.64	9.92	2115
Gm10487	NM_001100609	Mm.483167	chrX	32946876	32947163	288	177	17	69.46	8.3	2872		Gm765	NM_001128092	Mm.484161	chr6	98290589	98290761	173	45	8	51.25	9.92	2114
Vmn2r8	NM_001104620	Mm.469886	chr5	109234799	109234963	165	111	8	49.44	8.98	2863		Asxl2	NM_001270988	Mm.120475	chr12	3428856	3428986	131	85	7	51.16	12.41	2085
Prdm10	NM_001080817	Mm.335039	chr9	31125406	31125566	161	107	7	42.96	9.33	2822		BC052688	NR_028430	Mm.317358	chr13	61874955	61875138	184	42	8	49.15	17.37	2058
Gm10922	NM_001085554	Mm.457962	chrX	3992696	3992846	151	101	7	45.51	9.52	2776		Fap	NM_007986	Mm.41816	chr2	62409910	62410058	149	113	7	45.64	9.43	2055
Gm14346	NM_001085551	Mm.443264	chrX	30290226	30290373	148	49	7	42.02	12.46	2756		Atl3	NM_146091	Mm.264016	chr19	7570891	7570992	102	51	11	101.26	27.29	2015
Trmt61b	NR_027953	Mm.75202	chr17	71944753	71944937	185	131	9	56.92	12.15	2737		Hist2h2bb	NM_175666	Mm.484670	chr3	96075564	96075701	138	53	8	59.09	17.37	1995
Gm10665	NM_001167160	Mm.484986	chr7	23246264	23246411	148	95	8	55.71	12.08	2735		Olfr1289	NM_146404	Mm.377482	chr2	111325400	111325555	156	115	8	54.81	12.41	1927
2610020H08Rik	NM_001004187	Mm.38237	chr7	126940279	126940445	167	114	10	70.34	17.02	2693		4930572O03Rik	NR_073011	Mm.382859	chr5	15160854	15161011	158	116	7	42.03	11.09	1907
Vmn1r31	NM_001166729	Mm.480268	chr6	58420121	58420250	130	90	7	46.58	12.73	2661		Gm10471	NM_001177579	Mm.375471	chr5	26413871	26414002	132	42	8	56.6	15.47	1891
Gm5132	NM_001085517	Mm.473671	chrX	9146869	9146967	99	49	12	124.59	29.17	2599		Olfr889	NM_146482	Mm.377522	chr9	37925198	37925344	147	46	7	47.6	9.92	1862
Gm14718	NR_038463	Mm.164733	chrX	54456336	54456426	91	45	8	77.31	19.45	2568		Gm2933	NM_001145038	Mm.465135	chrX	31875584	31875742	159	38	8	40.96	6.7	1847
Olfr761	NM_001011829	Mm.377348	chr17	38087289	38087450	162	116	7	44.03	12.15	2562		Pdss1	NM_019501	Mm.249752	chr2	22752689	22752857	169	119	8	41.19	10.76	1767
Amy2a5	NM_001042711	Mm.275426	chr3	113156774	113157093	320	112	15	54.17	5.94	2552		Gm2382	NM_001128601	Mm.347377	chr9	88612824	88612984	161	111	7	42.21	11.37	1701
Acacb	NM_133904	Mm.81793	chr5	114618019	114618219	201	53	10	62.49	19.45	2546		Olfr1156	NM_146817	Mm.377703	chr2	87788635	87788814	180	98	12	87.61	22.33	1689
Rps6kb1	NM_028259	Mm.394280	chr11	86355667	86355802	136	99	7	49.36	9.72	2543		Mrpl4	NM_023167	Mm.427576	chr9	20808806	20808968	163	50	7	44.46	9.92	1676
Gm21951	NM_001270669	Mm.337329	chrX	3240946	3241106	161	113	9	52.14	9.32	2542		Mr1	NM_008209	Mm.7580	chr1	156992145	156992307	163	114	7	44.46	9.92	1651
Gm15319	NM_001177408	Mm.478252	chr8	19955686	19956647	962	589	67	48.93	3.99	2505		Olfr283	NM_147036	Mm.377802	chr15	98207960	98208083	124	51	10	84.19	19.85	1528
Nhp2l1	NM_011482	Mm.299312	chr15	81875453	81875658	206	105	11	69.84	19.2	2470		Hspa13	NR_027492	Mm.26704	chr16	75765532	75765692	161	46	8	44.83	9.92	1485
Napepld	NM_178728	Mm.153292	chr5	21204652	21204796	145	49	8	56.64	17.02	2462		Srp54c	NM_001100110	Mm.482525	chr12	56332840	56332989	150	106	7	46.93	9.91	1482
Nek6	NM_001159631	Mm.143818	chr2	38369737	38369943	207	108	8	44.52	12.15	2450		Gm14346	NM_001085551	Mm.443264	chrX	30291574	30291732	159	40	8	40.12	9.79	1417
Il31ra	NM_139299	Mm.380801	chr13	113368311	113368518	208	136	33	75.51	9.85	2423		Cdk1	NM_007659	Mm.281367	chr10	68814263	68814422	160	47	7	45.02	12.41	1350
Vmn1r158	NM_001166841	Mm.480285	chr7	23573348	23573517	170	48	8	51.15	9.72	2405		Snord116	NR_002895	Mm.423722	chr7	67020472	67020746	275	102	20	58.4	6.67	1336
Gm14346	NM_001085551	Mm.443264	chrX	30290572	30290698	127	79	7	44.61	9.72	2380		Tmem117	NM_178789	Mm.74873	chr15	94460821	94460981	161	47	7	44.83	9.92	1253
Gm2913	NM_001243015	Mm.489578	chrX	3460830	3461043	214	114	9	43.28	11.66	2376		Gm14015	NR_040637	Mm.246777	chr2	106361954	106362125	172	54	9	54.54	12.73	1252
Mllt3	NM_029931	Mm.288898	chr4	87449778	87449918	141	88	7	48.25	12.15	2352		Mis18a	NM_025642	Mm.180363	chr16	90726343	90726462	120	49	7	53.9	14.89	1224
Defa-ps13	NR_002881	Mm.422382	chr8	19302928	19303014	87	43	14	176.69	34.03	2295		Mup20	NM_001012323	Mm.460005	chr4	61713807	61713984	178	126	8	47.21	11.33	1218
Cyp2c53-ps	NR_033614	Mm.483843	chr19	39305951	39306095	145	42	7	47.39	14.58	2250		2700054A10Rik	NR_045437	Mm.46549	chr17	13744959	13746066	1108	791	204	54.8	3.57	1210
Tnfrsf11b	NM_008764	Mm.15383	chr15	54107786	54107929	144	63	7	47.61	12.15	2190		Timm22	NM_023355	Mm.18803	chr11	76221823	76221973	151	49	7	46.78	12.41	1204
C1ra	NM_023143	Mm.333375	chr6	124464769	124464919	151	45	11	84.97	24.31	2176		Ipw	NR_015351	Mm.491385	chr7	66933015	66933100	86	43	11	89.33	12.04	1190
Kat2b	NM_001190846	Mm.255025	chr17	53725575	53725708	134	48	7	49.82	12.15	2173		Slc26a4	NM_011867	Mm.100187	chr12	32243646	32243801	156	46	8	54.81	17.37	1142
Fgb	NM_181849	Mm.30063	chr3	82851493	82851682	190	63	11	74.16	21.88	2156		1700007K09Rik	NM_027037	Mm.233840	chr7	138471772	138471934	163	124	8	53.29	12.41	1117
Vta1	NM_025418	Mm.227983	chr10	14423031	14423206	176	120	8	44.93	10.46	2144		Larp1b	NM_001040399	Mm.46782	chr3	40755465	40755610	146	108	7	47.41	12.24	1021
Vmn1r130	NM_001166848	Mm.484977	chr7	23445123	23445284	162	49	8	52.8	14.58	2136		Olfr175-ps1	NM_147002	Mm.223391	chr16	58825492	58825654	163	112	7	44.46	9.92	983
Vmn1r143	NM_001166750	Mm.484971	chr7	22976481	22976649	169	44	10	69.83	19.45	2130		Vmn2r117	NM_001104581	Mm.469847	chr17	23615536	23615768	233	153	14	54.78	8.65	875
Cntn4	NM_001109749	Mm.321683	chr6	105629698	105629860	163	112	7	43.84	12.15	2072		Speer4e	NM_001122661	Mm.483184	chr5	14937648	14937892	245	104	12	63.86	14.66	723
Tm2d2	NM_027194	Mm.28626	chr8	26129701	26129862	162	48	7	44.03	9.72	2067		Gm2913	NM_001243015	Mm.489578	chrX	3462827	3463007	181	60	8	44.68	10.68	433
Atl3	NM_146091	Mm.264016	chr19	7570923	7570988	66	33	7	91.76	14.28	2029		Gm10922	NM_001085554	Mm.457962	chrX	3995054	3995223	170	95	9	53.75	12.32	424
Gm10377	NM_001244671	Mm.429109	chr14	43692030	43692183	154	68	8	50.29	12.89	2011		Trib3	NM_175093	Mm.276018	chr2	152169331	152169482	152	107	7	46.58	12.41	358
Cat	NM_009804	Mm.4215	chr2	103323265	103323427	163	52	7	43.84	9.72	1993		Vmn1r157	NM_001166754	Mm.484969	chr7	23546844	23546960	117	63	8	63.13	16.5	192
Gm9125	NM_001163730	Mm.80593	chr3	93745438	93745581	144	93	7	45.48	11.33	1934		Ifnz	NM_197889	Mm.368232	chr4	88428075	88428195	121	86	7	53.64	9.92	127
Olfr71	NM_019486	Mm.377126	chr4	43717460	43717592	133	51	7	50.05	12.15	1927		Mir669a-5	NR_037251	-	chr2	10408290	10408433	144	103	7	48.23	9.92	114
Rn4.5s	NR_002841	-	chr6	47700916	47701167	252	102	24	59.12	5.71	1906		Rps29	NM_009093	Mm.379006	chr12	70260248	70260432	185	84	10	66.84	19.85	-159
Izumo1	NM_001018013	Mm.380445	chr7	52879050	52879120	71	35	8	112.27	19.45	1905		Nrbp1	NM_147201	Mm.292040	chr5	31542950	31543097	148	107	7	47.39	9.92	-233
Gm9758	NM_198666	Mm.368256	chr5	14912928	14913112	185	104	9	51.96	10.65	1857		Rgs9bp	NM_145840	Mm.222680	chr7	36370811	36370955	145	46	7	48.02	9.92	-256
Cops2	NM_009939	Mm.3596	chr2	125682875	125683020	146	101	7	40.45	9.72	1778		Tpcn2	NM_146206	Mm.102235	chr7	152470039	152470234	196	99	13	57.1	12.48	-306
4930467E23Rik	NM_001039553	Mm.425517	chr8	19730816	19731760	945	504	74	41.23	3.32	1745		Depdc1a	NM_029523	Mm.371655	chr3	159157897	159158056	160	109	10	73.06	19.85	-390
Olfr1156	NM_146817	Mm.377703	chr2	87788701	87788771	71	35	7	88.6	17.02	1686		Gpr141	NM_181754	Mm.239268	chr13	19916446	19916568	123	72	7	53.12	14.89	-392
Ppfibp1	NM_001170433	Mm.103382	chr6	146838597	146838818	222	98	12	75.98	14.58	1680		Mbd3l1	NM_028557	Mm.160088	chr9	18282199	18282347	149	105	7	47.19	9.92	-534
Vmn2r34	NM_001105066	Mm.302158	chr7	7640596	7640717	122	44	7	52.74	9.72	1469		Mboat1	NM_153546	Mm.89682	chr13	30227666	30227847	182	94	10	67.54	14.89	-598
Sycp3	NM_011517	Mm.297977	chr10	87923711	87923813	103	51	7	55.99	17.02	1431		Trim29	NM_023655	Mm.273277	chr9	43118191	43118351	161	44	7	44.83	14.89	-610
Snord116	NR_002895	Mm.423722	chr7	67020432	67020842	411	223	45	111.36	7.57	1255		Dux	NM_001081954	Mm.482575	chr10	57695831	57696207	377	235	28	52.29	4.92	-643
2700054A10Rik	NR_045437	Mm.46549	chr17	13744946	13746071	1126	790	284	134.75	3.6	1224		Hist1h4h	NM_153173	Mm.158272	chr13	23622164	23622396	233	85	14	86.16	21.95	-663
Rdh9	NM_153133	Mm.235814	chr10	127214643	127214788	146	37	7	47.18	14.58	1220		Sec31a	NM_026969	Mm.18634	chr5	100845837	100845977	141	92	9	68.24	19.85	-676
1700047L14Rik	NR_040691	Mm.416858	chr5	109194024	109194121	98	49	12	124.59	29.17	1213		Oasl1	NM_145209	Mm.95479	chr5	115372451	115372618	168	112	80	58.12	2.67	-685
Fbxo40	NM_001037321	Mm.211899	chr16	36977981	36978124	144	113	7	47.61	9.72	1128		Tas2r134	NM_199158	Mm.377918	chr2	51482215	51482314	100	50	11	50.58	7.78	-765
Ppp4c	NM_019674	Mm.41998	chr7	133934826	133934981	156	38	7	45.17	9.72	1121		Gnb5	NR_073186	Mm.17604	chr9	75161049	75161137	89	44	9	100.61	22.04	-781
Acnat1	NM_001164565	Mm.30101	chr4	49462843	49462978	136	35	7	48.97	12	1103		Rprl2	NR_004439	-	chr3	22149426	22149584	159	53	9	63.54	14.89	-812
6820431F20Rik	NR_030708	Mm.359054	chr8	20018860	20019397	538	403	33	43.32	4.34	1015		Bag6	NM_057171	Mm.203962	chr17	35271141	35271294	154	107	8	42.87	8.6	-874
Gm5728	NM_001166713	Mm.485000	chr7	23154944	23155130	187	103	10	61.44	13.23	1011		Srp54b	NM_001100109	Mm.12848	chr12	56255103	56255260	158	109	8	43.86	9.09	-878
Gm4216	NM_001167166	Mm.484988	chr7	23803848	23803991	144	97	7	47.61	12.15	997		Gm13238	NR_033612	Mm.276881	chr4	145425961	145426285	325	225	16	46.89	7.07	-935
Dgkq	NM_199011	Mm.260921	chr5	109088774	109088928	155	34	7	45.36	9.72	980		Brk1	NM_133937	Mm.485793	chr6	113553682	113553843	162	114	8	53.5	12.41	-969
Slc15a5	NM_177787	Mm.269823	chr6	138027372	138027531	160	107	7	44.4	9.72	958		Vmn2r45	NM_001105075	Mm.469890	chr7	9637175	9637322	148	97	7	47.39	9.92	-1038
Usp17le	NM_001256973	Mm.14130	chr7	111924933	111925078	146	101	7	44.48	8.89	950		Slc24a3	NM_053195	Mm.217171	chr2	145067099	145067269	171	119	18	157.39	39.7	-1128
Vmn1r116	NM_001166744	Mm.480256	chr7	21658159	21658321	163	41	7	43.84	9.72	926		Sspn	NM_010656	Mm.49689	chr6	145881266	145881547	282	232	26	51.95	5.13	-1168
Spty2d1	NM_175318	Mm.155687	chr7	54263052	54263216	165	105	8	52.17	12.15	627		Gm17019	NM_182957	Mm.484842	chr5	15034055	15034231	177	133	8	41.19	9.39	-1181
Dna2	NM_177372	Mm.21492	chr10	62410269	62410471	203	119	8	45.16	14.58	612		Trim41	NM_145377	Mm.794	chr11	48632032	48632171	140	44	9	59.92	15.92	-1183
Mup7	NM_001134675	Mm.458385	chr4	60082634	60082794	161	119	8	44.21	14.58	594		Speer4e	NM_001122661	Mm.483184	chr5	14939551	14939767	217	125	12	59.02	15.08	-1201
Padi4	NM_011061	Mm.250358	chr4	140329502	140329665	164	51	8	44.28	7.65	565		Gm9758	NM_198666	Mm.368256	chr5	14916063	14916265	203	52	12	59.75	11.14	-1226
Mup13	NM_001134674	Mm.443549	chr4	60888708	60888870	163	74	8	52.59	14.58	536		Hpd	NM_008277	Mm.439709	chr5	123633864	123633999	136	69	7	50	12.41	-1238
Rbbp9	NM_015754	Mm.440564	chr2	144376018	144376169	152	42	7	45.96	9.72	535		Tmem222	NM_025667	Mm.244748	chr4	132834880	132835042	163	116	8	50.3	9.09	-1291
Gm3336	NM_001195253	Mm.52981	chr8	73242914	73243043	130	49	8	60.48	14.58	522		Nlrp4c	NM_031389	Mm.247765	chr7	5995338	5995536	199	85	8	46.51	14.89	-1339
Mup10	NM_001122647	Mm.335875	chr4	60594422	60594580	159	106	10	72.45	19.45	499		Cml2	NM_053096	Mm.24251	chr6	85820580	85820734	155	39	11	65.57	14.8	-1488
Gm2083	NM_001134644	Mm.422695	chr4	60674631	60674797	167	122	10	67.44	15.9	484		Zfp623	NM_030199	Mm.273264	chr15	75769808	75769962	155	66	8	55.03	12.41	-1507
Rab19	NM_011226	Mm.123866	chr6	39331734	39331955	222	97	10	58.36	17.02	405		Rrm2	NM_009104	Mm.99	chr12	25391554	25391692	139	44	7	49.32	12.41	-1520
Gm4013	NR_033452	Mm.100172	chr18	42434326	42434491	166	121	11	73.47	18.83	404		Prr14	NM_145589	Mm.44183	chr7	134613482	134613605	124	41	7	52.87	14.89	-1604
Snord116	NR_002895	Mm.423722	chr7	67021396	67021570	175	129	13	42.06	8.11	385		Impa5/Kpna1	NM_008465	Mm.6952	chr16	35981587	35981978	392	240	48	54.39	8.42	-1621
Trib3	NM_175093	Mm.276018	chr2	152169365	152169483	119	82	10	85.11	21.88	349		Tdpoz1	NM_148949	Mm.425165	chr3	93481777	93481994	218	103	11	68.76	12.41	-1675
1700109I08Rik	NR_045936	Mm.65499	chr14	40469177	40469389	213	112	8	43.57	14.58	339		Fam227b	NM_029455	Mm.444732	chr2	125973537	125973721	185	133	12	86.21	27.29	-1683
Dcpp3	NM_001077633	Mm.390964	chr17	24054687	24054766	80	40	9	112.27	21.88	303		Setd7	NM_080793	Mm.192111	chr3	51366340	51366502	163	114	7	44.46	9.92	-1709
Vmn1r128	NM_001166739	Mm.480261	chr7	22134542	22134704	163	48	8	52.59	12.15	199		Gm9125	NM_001163730	Mm.80593	chr3	93749125	93749278	154	50	7	46.18	9.92	-1710
4930431F12Rik	NR_073013	Mm.218472	chr5	45357587	45357746	160	45	8	53.23	9.72	193		Scgb3a2	NM_054038	Mm.210437	chr18	43922143	43922267	125	73	7	52.62	12.41	-1764
Vmn1r158	NM_001166841	Mm.480285	chr7	23575623	23575777	155	38	7	45.36	9.72	140		Tmem178	NM_026516	Mm.357108	chr17	81342095	81342232	138	87	7	49.55	12.41	-1789
Gm12530	NR_040669	Mm.392470	chr4	57184827	57185008	182	132	8	48.4	9.6	17		Gm4027	NM_001177564	Mm.458802	chr12	88958028	88958185	158	38	7	45.4	9.92	-1792
Prox1	NM_008937	Mm.132579	chr1	191994503	191994714	212	94	10	60.27	12.15	-38		Pde7a	NM_008802	Mm.355614	chr3	19166682	19166828	147	97	7	47.6	9.92	-1810
Leng1	NM_027203	Mm.389782	chr7	3617432	3617618	187	77	9	56.04	12	-67		Vmn2r69	NM_001105182	Mm.469909	chr7	92565960	92566044	85	42	7	64.7	12.38	-1816
Rpl32	NM_172086	Mm.104368	chr6	115758802	115758935	134	82	8	59.41	12.15	-123		Slfn9	NM_172796	Mm.270253	chr11	82807055	82807216	162	118	7	44.25	9.79	-1841
Vmn1r2	NM_001167534	Mm.480297	chr4	3098946	3099149	204	143	12	43.18	7.77	-140		Gnat3	NM_001081143	Mm.332230	chr5	17466488	17466637	150	36	7	46.98	9.92	-1863
Rps29	NM_009093	Mm.379006	chr12	70260281	70260351	71	35	12	190.34	29.17	-143		Dux	NM_001081954	Mm.482575	chr10	57697252	57697404	153	49	12	43.79	5.91	-1878
AU018091	NM_001004153	Mm.268551	chr7	3169318	3169386	69	34	7	100.26	17.02	-148		Cd44	NM_001177785	Mm.423621	chr2	102743673	102743819	147	79	13	106.36	23.58	-1930
Tdpoz3	NM_207271	Mm.377923	chr3	93629680	93629840	161	44	8	44.21	12.15	-217		Mup12	NM_001199995	Mm.482236	chr4	60738109	60738235	127	53	7	52.12	14.89	-2009
Vmn1r103	NM_001166737	Mm.480263	chr7	21096064	21096263	200	87	10	60.96	16.32	-268		Mns1	NM_008613	Mm.387671	chr9	72284176	72284321	146	100	7	47.81	12.41	-2059
Casc5	NM_029617	Mm.202518	chr2	118872452	118872613	162	111	7	44.03	9.72	-291		Ap1m1	NM_007456	Mm.290086	chr8	74761870	74762024	155	94	7	45.58	9.79	-2066
Ilf2	NM_026374	Mm.227258	chr3	90279780	90279863	84	42	8	88.6	19.45	-300		Cd300lg	NM_001160712	Mm.266885	chr11	101900633	101900790	158	112	7	45.4	12.41	-2079
Fanci	NM_145946	Mm.349493	chr7	86536832	86536944	113	45	9	76.23	19.45	-346		Spag17	NM_028892	Mm.55847	chr3	99687188	99687307	120	52	7	53.9	14.89	-2099
Depdc1a	NM_029523	Mm.371655	chr3	159157983	159158110	128	44	7	49.95	11.66	-369		Olfr707	NM_001005570	Mm.464550	chr7	114037694	114037858	165	113	12	92.08	24.81	-2186
Gm4187	NM_001167159	Mm.482053	chr7	20919729	20919890	162	68	7	44.03	9.72	-383		Adcy10	NM_173029	Mm.66952	chr1	167413073	167413215	143	50	8	57.84	17.37	-2190
Arpc3	NM_019824	Mm.275942	chr5	122841508	122841593	86	43	7	66.43	17.02	-385		Gm10536	NR_033455	Mm.353669	chr18	57093560	57093678	119	77	10	86.01	22.33	-2276
Gm21304	NM_001270901	Mm.441727	chr10	103613582	103613741	160	107	7	40.78	8.61	-389		Ccdc77	NM_026028	Mm.45767	chr6	120309782	120309906	125	44	10	83.84	19.85	-2339
Gm2933	NM_001145038	Mm.465135	chrX	31877774	31877948	175	127	8	46.87	11.03	-432		Snord116	NR_002895	Mm.423722	chr7	67024152	67024481	330	143	25	47.55	6.6	-2385
Fbxo31	NM_133765	Mm.467749	chr8	124103125	124103276	152	37	11	84.66	24.31	-456		Defa22	NM_207658	Mm.42715	chr8	22299391	22299553	163	113	8	53.29	12.41	-2451
3830403N18Rik	NM_027510	Mm.335676	chrX	53389126	53389403	278	138	16	49.58	13.78	-484		Pgpep1	NM_023217	Mm.154906	chr8	73186047	73186195	149	41	7	47.19	9.92	-2451
Gm21293	NM_001270898	Mm.441727	chr10	103604969	103605126	158	44	8	48.54	8.37	-555		Atp1b2	NM_013415	Mm.235204	chr11	69421875	69421963	89	44	7	67.16	17.37	-2457
Ctnna3	NM_177612	Mm.444692	chr10	62892183	62892316	134	89	8	59.41	17.02	-573		Tnfrsf8	NM_009401	Mm.12810	chr4	144907482	144907639	158	51	9	63.78	17.37	-2483
Trim29	NM_023655	Mm.273277	chr9	43118217	43118381	165	44	8	52.17	17.02	-584		4930533P14Rik	NR_040478	Mm.243854	chr1	98561554	98561763	210	95	12	79.79	17.37	-2499
Atad2	NM_027435	Mm.221758	chr15	57967239	57967399	161	40	7	44.21	9.72	-642		Lif	NM_008501	Mm.4964	chr11	4155005	4155148	144	43	7	48.23	14.89	-2522
Hist1h4h	NM_153173	Mm.158272	chr13	23622215	23622307	93	46	11	114.58	22.44	-651		Gm5084	NR_036449	Mm.38101	chr13	60304238	60304395	158	70	7	45.4	9.92	-2523
D3Ertd254e	NM_001101478	Mm.260056	chr3	36049232	36049316	85	42	7	77.31	17.02	-727		Mcam	NM_023061	Mm.275003	chr9	43940174	43940259	86	43	7	67.16	17.37	-2523
Gm10408	NM_001256501	Mm.491031	chr14	7009650	7009807	158	50	7	44.78	14.58	-738		Tango6	NM_173037	Mm.87151	chr8	109204313	109204473	161	121	7	42.21	11.37	-2533
Bsph1	NM_001033418	Mm.291102	chr7	14035380	14035543	164	61	8	52.38	9.72	-748		4930557J02Rik	NR_040703	Mm.410806	chr5	34458814	34458892	79	39	7	78.13	17.37	-2535
Oasl1	NM_145209	Mm.95479	chr5	115372390	115372615	226	110	91	103.37	5	-748		1700008P02Rik	NM_027048	Mm.45822	chr3	6622844	6623054	211	135	11	70.26	17.37	-2536
Ift81	NM_009879	Mm.10125	chr5	123065253	123065392	140	49	7	48.47	14.58	-775		Vmn1r87	NM_134227	Mm.377215	chr7	13720150	13720305	156	93	7	45.79	9.92	-2536
Tas2r134	NM_199158	Mm.377918	chr2	51482204	51482353	150	51	18	106.96	17.81	-775		Vmn1r114	NM_001166837	Mm.480291	chr7	21599606	21599804	199	147	10	63.76	14.89	-2548
Gnb5	NR_073186	Mm.17604	chr9	75161059	75161210	152	38	11	84.66	24.31	-777		Mir350	NR_029775	-	chr1	178705092	178705249	158	40	7	41.42	8.69	-2578
Maml1	NM_175334	Mm.51116	chr11	50106577	50106723	147	50	7	46.98	12.15	-789		1700016L21Rik	NR_040460	Mm.396181	chr1	80439822	80439970	149	98	7	47.19	14.89	-2586
Rab8b	NM_173413	Mm.260376	chr9	66768336	66768500	165	88	9	60.71	14.36	-912		1700027A15Rik	NR_038002	Mm.250447	chr1	73068368	73068514	147	106	10	76.73	22.33	-2685
Gm14393	NM_001085546	Mm.452080	chr2	174894085	174894224	140	97	7	46.58	11.43	-918		Ccdc152	NM_001166063	Mm.455610	chr15	3256184	3256341	158	61	7	40.72	8.49	-2719
Gm13051	NM_001037926	Mm.270762	chr4	146063709	146063841	133	45	7	50.05	14.58	-958		Gm5458	NM_001024706	Mm.443243	chr14	20424438	20424572	135	97	7	50.23	9.92	-2726
Gtf3c3	NM_001033194	Mm.25856	chr1	54496732	54496891	160	52	7	44.4	9.72	-969		Tie1	NM_011587	Mm.4345	chr4	118165155	118165266	112	43	7	56.07	14.89	-2744
Lrrc58	NM_177093	Mm.390882	chr16	37867337	37867539	203	108	8	44.28	11.83	-1040		Olfr543	NM_001011782	Mm.376117	chr7	109629148	109629308	161	48	7	44.83	9.92	-2780
Vmn1r130	NM_001166848	Mm.484977	chr7	23441865	23442051	187	116	10	65.52	12.15	-1055		Olfr768	NM_146864	Mm.377725	chr10	128533770	128533921	152	100	7	46.58	12.41	-2842
Peli3	NM_172835	Mm.277580	chr19	4944161	4944338	178	39	9	58.4	17.02	-1108		Hltf	NM_144959	Mm.209650	chr3	19954859	19954995	137	85	7	49.77	14.89	-2866
Gm2913	NM_001243015	Mm.489578	chrX	3464317	3464539	223	120	12	61.65	14.56	-1117		Pcdhb9	NM_053134	Mm.286019	chr18	37557541	37557675	135	88	8	59.87	14.89	-2879
Slc24a3	NM_053195	Mm.217171	chr2	145067167	145067260	94	47	15	142.69	23.01	-1132		Oasl2	NM_011854	Mm.228363	chr5	115343994	115344129	136	52	7	45.21	12.73	-2896
Gm5622	NM_001013816	Mm.359230	chr14	52171177	52171330	154	108	7	45.56	12.15	-1179		Cldn9	NM_020293	Mm.103738	chr17	23823828	23823957	130	88	7	51.4	12.41	-2923
Smn1	NM_001252629	Mm.2025	chr13	100891933	100892017	85	42	7	72.35	15.03	-1184		Mthfd2l	NM_026788	Mm.153030	chr5	91357206	91357348	143	90	8	57.84	17.37	-2925
Trim41	NM_145377	Mm.794	chr11	48632035	48632155	121	47	7	46.08	11.66	-1189		Olfr476	NM_146924	Mm.357563	chr7	115107925	115108090	166	49	11	73.94	21.14	-2938
Ifna6	NM_206871	Mm.377090	chr4	88472004	88472222	219	113	8	42.66	14.58	-1202		Prex2	NM_001033636	Mm.123247	chr1	11251042	11251191	150	49	7	46.98	12.41	-2952
Sspn	NM_010656	Mm.49689	chr6	145881269	145881541	273	194	29	48.84	4.86	-1203		Pisd-ps1	NR_003517	Mm.247625	chr11	3020953	3021268	316	104	22	40.78	7.54	-2966
Olfr211	NM_146912	Mm.391507	chr6	116442276	116442428	153	99	8	54.77	12.15	-1253		Ninj2	NM_016718	Mm.103668	chr6	120040358	120040461	104	52	7	56.64	17.37	-2987
Nlrp4c	NM_031389	Mm.247765	chr7	5995364	5995531	168	48	10	70.08	19.45	-1350		1700023C21Rik	NR_045909	Mm.250442	chr11	109704162	109704273	112	39	8	53.61	12.04	-2990
Calhm2	NM_133746	Mm.31663	chr19	47214128	47214245	118	65	7	53.78	14.58	-1409		Slc24a3	NM_053195	Mm.217171	chr2	145065204	145065421	218	113	9	51.52	14.89	-3029
B930018H19Rik	NR_040706	Mm.149998	chr8	35704752	35704847	96	48	8	77.31	19.45	-1430		Olfr1148	NM_001011519	Mm.377383	chr2	87670042	87670184	143	75	8	57.38	14.69	-3080
Glul	NM_008131	Mm.210745	chr1	155745550	155745703	154	88	7	45.56	9.72	-1436		Defb12	NM_152802	Mm.281961	chr8	19117862	19117971	110	52	7	46.62	14.89	-3081
1110038B12Rik	NR_015536	Mm.28895	chr17	35090811	35090949	139	48	8	55.71	15.88	-1443		Rgs18	NM_022881	Mm.253927	chr1	146625523	146625669	147	112	7	47.6	14.89	-3084
Olfr1302	NM_146889	Mm.223301	chr2	111618875	111619037	163	131	7	43.84	9.72	-1463		Atp5g3	NM_175015	Mm.2966	chr2	73752407	73752493	87	43	7	67.16	17.37	-3099
Gm13152	NM_001039209	Mm.440486	chr4	146548335	146548581	247	175	13	43.65	5.93	-1464		Gm13152	NM_001039209	Mm.440486	chr4	146546819	146546966	148	51	10	41.05	7.33	-3104
Smpd1	NM_011421	Mm.4628	chr7	112701273	112701444	172	111	10	69.08	19.45	-1489		4930519F16Rik	NM_029170	Mm.1441	chrX	100454955	100455210	256	145	12	54.94	9.05	-3155
Erbb2ip	NM_021563	Mm.277354	chr13	104712012	104712142	131	84	7	50.52	12.15	-1502		Srsf1	NM_001078167	Mm.391719	chr11	87857577	87857782	206	120	9	53.14	14.69	-3177
1700047E10Rik	NR_073363	Mm.439150	chr14	44792345	44792488	144	101	7	45.31	13.53	-1544		Ssxb6	NM_001205108	Mm.298030	chrX	8128538	8128665	128	40	7	51.88	12.41	-3197
Prr14	NM_145589	Mm.44183	chr7	134613498	134613596	99	49	7	52.1	15.03	-1580		Cyp2c38	NM_010002	Mm.42100	chr19	39540710	39540867	158	119	7	45.4	12.41	-3264
Agxt2	NM_001031851	Mm.482244	chr15	10286597	10286752	156	105	7	45.17	14.58	-1631		Siglec15	NM_001101038	Mm.35607	chr18	78257155	78257316	162	120	7	44.64	9.92	-3268
Gm4133	NM_001167158	Mm.484995	chr7	23116329	23116456	128	44	7	51.24	12.15	-1637		Tmem33	NM_028975	Mm.23217	chr5	67648517	67648695	179	94	15	108.81	29.77	-3279
Gm14351	NM_001085552	Mm.457957	chrX	31754067	31754192	126	73	7	44.85	11.66	-1674		Sult1b1	NM_019878	Mm.23502	chr5	87970507	87970653	147	38	7	47.6	14.89	-3325
Gm14346	NM_001085551	Mm.443264	chrX	30294648	30294821	174	70	8	44.47	12.24	-1687		Hist1h4c	NM_178208	Mm.261662	chr13	23793615	23793785	171	67	8	51.65	9.92	-3364
Sp100	NM_013673	Mm.290906	chr1	87544880	87544983	104	52	7	40.79	10.37	-1692		Ncoa2	NM_001077695	Mm.2537	chr1	13367485	13367673	189	50	8	48.24	17.37	-3371
4930470H14Rik	NR_045764	Mm.183387	chr17	4084622	4084784	163	90	11	58.54	11.82	-1717		Rnf44	NR_027395	Mm.25366	chr13	54798660	54798731	72	36	7	89.51	17.37	-3375
Tpm2	NM_009416	Mm.646	chr4	43537958	43538125	168	48	9	60.61	19.45	-1746		Zbtb8b	NM_153541	Mm.458339	chr4	129121314	129121476	163	125	7	44.46	9.92	-3377
Mrap2	NM_001101482	Mm.335337	chr9	87037267	87037475	209	100	9	52.33	14.58	-1773		Mpl	NM_010823	Mm.4864	chr4	118133436	118133590	155	50	8	55.03	9.92	-3386
Vmn2r73	NM_001105186	Mm.469906	chr7	93026236	93026306	71	35	7	88.6	17.02	-1823		Olfr773	NM_207008	Mm.377884	chr10	128627769	128627958	190	101	12	84.85	22.33	-3395
Zfp574	NM_001168506	Mm.41568	chr7	25860365	25860428	64	32	7	112.27	17.02	-1826		Gapvd1	NM_025709	Mm.156452	chr2	34614081	34614211	131	86	11	92.77	24.81	-3415
Adck2	NM_178873	Mm.247957	chr6	39521897	39522054	158	107	11	82.82	24.31	-1870		Scn7a	NM_009135	Mm.38127	chr2	66626329	66626457	129	78	7	51.64	12.41	-3440
Kifc3	NM_001145832	Mm.378951	chr8	97639035	97639198	164	90	11	81.06	19.45	-1883		Def8	NM_001253783	Mm.275127	chr8	125963204	125963321	118	80	9	75.31	19.85	-3571
Smyd1	NM_001160127	Mm.234274	chr6	71214086	71214235	150	104	7	46.36	9.72	-1915		Plek	NM_019549	Mm.98232	chr11	16912252	16912411	160	48	7	45.02	9.92	-3579
2210016F16Rik	NM_027335	Mm.296610	chr13	58488395	58488607	213	115	11	68.89	14.58	-1924		Mir582	NR_030644	-	chr13	110111279	110111404	126	72	7	48.58	10.98	-3586
0610009D07Rik	NM_025323	Mm.102627	chr12	4822379	4822536	158	104	7	41.09	8.6	-1930		Scn8a	NM_001077499	Mm.385012	chr15	100697392	100697720	329	122	16	63.8	6.44	-3599
1700047L14Rik	NR_040691	Mm.416858	chr5	109190872	109190958	87	43	10	112.27	24.31	-1945		Olfr532	NM_147026	Mm.377796	chr7	147609201	147609414	214	79	11	69.61	17.37	-3610
Nrg4	NM_032002	Mm.443874	chr9	55133294	55133471	178	104	8	49.58	9.72	-1966		Rab40b	NM_139147	Mm.281639	chr11	121253101	121253241	141	87	7	48.88	9.92	-3623
Gm14346	NM_001085551	Mm.443264	chrX	30294904	30295059	156	103	7	44.52	11.9	-1976		Olfr44	NM_146830	Mm.246538	chr9	39305105	39305336	232	136	11	65.57	22.15	-3668
Gm13154	NM_001014397	Mm.332047	chr4	146925356	146925478	123	44	9	51.71	9.85	-1985		Gm15319	NM_001177408	Mm.478252	chr8	19962232	19962630	399	238	38	51.6	3.72	-3690
Rrp1	NM_010925	Mm.38344	chr10	77877751	77877868	118	42	7	53.78	14.58	-2005		Olfr1354	NM_001199840	Mm.419145	chr10	78375788	78375949	162	94	7	44.64	9.92	-3704
Ywhaq	NM_011739	Mm.289630	chr12	21425234	21425396	163	120	7	43.84	9.72	-2057		Etd	NR_034074	Mm.63828	chrX	50784263	50784387	125	84	10	83.84	22.33	-3747
Adra1a	NM_001271759	Mm.57064	chr14	67251977	67252119	143	41	8	49.44	9.73	-2069		Pcdh8	NM_001042726	Mm.390715	chr14	80174826	80174964	139	41	7	42.61	7.96	-3748
Ap1m1	NM_007456	Mm.290086	chr8	74761815	74762035	221	135	11	67.2	14.58	-2080		4930413M19Rik	NR_045759	Mm.416918	chr14	51119565	51119743	179	98	8	50.09	14.89	-3780
Adcy10	NM_173029	Mm.66952	chr1	167413049	167413228	180	73	10	67.14	19.45	-2191		Mthfd2l	NM_026788	Mm.153030	chr5	91356353	91356524	172	46	9	43.34	9.39	-3822
Ccer1	NM_025724	Mm.56430	chr10	97153450	97153569	120	49	8	63.31	17.02	-2193		Ccser2	NM_027045	Mm.27621	chr14	37785782	37785915	134	44	7	50.46	14.89	-3876
Tmem225	NM_029379	Mm.45821	chr9	39953450	39953558	109	58	9	73.74	17.79	-2198		Zfp606	NM_001039951	Mm.98929	chr7	13059677	13059764	88	44	7	61.58	14.85	-3932
Adra1a	NM_001271759	Mm.57064	chr14	67251790	67251931	142	76	8	54.94	13.6	-2221		Hyi	NM_026601	Mm.193212	chr4	118028534	118028694	161	121	7	44.83	14.89	-3948
Vmn1r60	NM_001166732	Mm.480267	chr7	5498904	5499084	181	47	8	49.01	12.15	-2250		Ccdc158	NM_177230	Mm.209991	chr5	93108058	93108213	156	110	7	45.79	9.92	-4015
Vmn1r151	NM_001166712	Mm.480281	chr7	23286883	23287058	176	69	8	49.96	12.15	-2255		BC021614	NM_144869	Mm.440201	chr19	4063301	4063451	151	38	7	46.78	9.92	-4045
Gm10536	NR_033455	Mm.353669	chr18	57093597	57093757	161	40	9	62.26	19.45	-2276		Mthfd2l	NM_026788	Mm.153030	chr5	91356061	91356309	249	105	11	46.85	8.6	-4055
Gm15319	NM_001177408	Mm.478252	chr8	19960950	19961246	297	107	32	54.61	4.49	-2277		Olfr1154	NM_146647	Mm.377608	chr2	87747799	87747957	159	110	15	102.76	21.93	-4078
Mageb18	NM_173783	Mm.327999	chrX	89847171	89847319	149	86	7	46.56	9.72	-2346		Hbb-b1	NM_008220	Mm.470126	chr7	110966516	110966690	175	50	9	59.83	17.37	-4129
Btnl10	NM_138678	Mm.22540	chr11	58729096	58729258	163	114	7	43.84	9.72	-2348		Papss2	NM_001201470	Mm.203916	chr19	32666030	32666118	89	44	7	67.16	17.37	-4130
Hspb3	NM_019960	Mm.41410	chr13	114456198	114456351	154	53	7	45.56	14.58	-2367		Ppa2	NM_146141	Mm.210305	chr3	132968804	132968969	166	122	12	83.56	19.02	-4153
Rfxap	NM_133231	Mm.185735	chr3	54614014	54614171	158	116	7	44.78	9.72	-2417		Mlana	NM_029993	Mm.138437	chr19	29768153	29768306	154	101	7	46.18	12.41	-4176
C730002L08Rik	NR_045778	Mm.447252	chr19	20629185	20629339	155	90	7	43.26	9.07	-2455		Lhfpl4	NM_177763	Mm.37943	chr6	113149476	113149667	192	115	9	56.29	12.41	-4213
4930533P14Rik	NR_040478	Mm.243854	chr1	98561600	98561733	134	49	9	69.44	19.45	-2499		Rb1cc1	NM_009826	Mm.293811	chr1	6200486	6200645	160	40	7	45.02	9.92	-4216
Vmn1r158	NM_001166841	Mm.480285	chr7	23578213	23578364	152	100	8	55	17.02	-2512		Gm14354	NM_029106	Mm.431329	chrX	3551262	3551422	161	68	7	44.83	12.41	-4239
Cdc16	NM_027276	Mm.182412	chr8	13755050	13755186	137	89	7	49.14	12.15	-2550		Spinkl	NM_183123	Mm.99224	chr18	44338955	44339110	156	37	7	45.79	14.89	-4265
Vmn1r174	NM_207548	Mm.160375	chr7	24536321	24536393	73	36	7	88.03	16.8	-2572		Kl	NM_013823	Mm.6500	chr5	151750856	151750945	90	45	8	78.13	19.85	-4280
Fam150a	NM_001195732	Mm.388992	chr1	6346788	6346938	151	45	7	46.16	12.15	-2578		Sncaip	NM_026408	Mm.292168	chr18	52923079	52923218	140	42	7	49.1	9.92	-4343
Sh3gl3	NM_017400	Mm.736	chr7	89317032	89317194	163	111	7	43.84	9.72	-2609		Qpct	NM_027455	Mm.293870	chr17	79446819	79446911	93	46	10	97	22.74	-4380
Gzmn	NM_153052	Mm.207063	chr14	56795959	56796104	146	100	7	47.18	9.72	-2626		Gm14920	NM_001102665	Mm.469831	chrX	114123805	114123972	168	126	8	52.25	14.89	-4434
Lamb3	NM_008484	Mm.435441	chr1	195125497	195125659	163	62	7	43.84	9.72	-2628		Zfp352	NM_153102	Mm.214642	chr4	89880973	89881119	147	97	7	47.6	14.89	-4440
1700027A15Rik	NR_038002	Mm.250447	chr1	73068432	73068521	90	45	8	77.31	19.45	-2682		Cd209b	NM_026972	Mm.175163	chr8	3931220	3931325	106	53	7	56.22	17.14	-4459
Gm14354	NM_029106	Mm.431329	chrX	3549741	3549910	170	50	8	51.15	12.15	-2700		Olfr46	NM_146934	Mm.222839	chr7	147782640	147782878	239	129	10	56.17	19.85	-4469
Gm21637	NM_001270685	Mm.431329	chrX	30820470	30820608	139	48	8	50.37	11.66	-2731		Nub1	NM_016736	Mm.5856	chr5	24187051	24187208	158	106	7	45.4	9.92	-4475
4930448I18Rik	NR_040696	Mm.243823	chr5	50539722	50539867	146	109	7	47.18	9.72	-2740		Tas2r144	NM_001001453	Mm.377922	chr6	42160782	42160937	156	49	16	140.31	34.73	-4495
Atxn7	NM_139227	Mm.133625	chr14	14842055	14842214	160	114	7	44.4	12.15	-2835		Vmn1r57	NM_001166734	Mm.480266	chr7	5167534	5167718	185	46	10	57.06	13.74	-4499
Cd200r2	NM_206535	Mm.441535	chr16	44864287	44864445	159	47	8	53.44	17.02	-2875		Qpct	NM_027455	Mm.293870	chr17	79446645	79446782	138	97	7	46.86	13.64	-4503
A530032D15Rik	NM_213615	Mm.386456	chr1	85109201	85109516	316	152	28	47.57	4.37	-2925		Il23r	NM_144548	Mm.221227	chr6	67446335	67446483	149	34	7	45.81	9.49	-4520
Cdkn2aip	NM_172407	Mm.393807	chr8	48802141	48802302	162	114	7	44.03	9.72	-2970		Ano10	NM_001271873	Mm.87676	chr9	122207962	122208190	229	102	10	45.56	12.76	-4523
4933411K20Rik	NM_025747	Mm.133623	chr8	47251875	47252038	164	47	8	50.95	9.33	-2987		4930408F14Rik	NM_001243002	Mm.307966	chrX	70426860	70427025	166	38	8	52.66	12.41	-4570
Zfp600	NM_001177546	Mm.459230	chr4	146121179	146121291	113	46	7	50.46	12.56	-2999		Speer4a	NM_029376	Mm.374273	chr5	26370559	26370701	143	96	7	48.45	12.41	-4610
Pilra	NM_153510	Mm.379385	chr5	138280487	138280666	180	115	10	46.54	11.75	-3096		Enpp4	NM_199016	Mm.255971	chr17	44247262	44247421	160	113	7	45.02	12.41	-4618
Atp5g3	NM_175015	Mm.2966	chr2	73752398	73752497	100	50	7	55.99	17.02	-3097		4933402N22Rik	NM_001177510	Mm.389066	chr5	11913273	11913443	171	111	9	47.98	7.07	-4658
Tbc1d1	NM_019636	Mm.286353	chr5	64548233	64548394	162	108	8	52.8	9.72	-3108		Zfp114	NM_001029933	Mm.435485	chr7	24955353	24955452	100	50	7	56.64	17.37	-4660
Glipr1l1	NM_027018	Mm.47058	chr10	111494023	111494182	160	109	7	44.4	9.72	-3112		Olfr782	NM_001011797	Mm.422962	chr10	128782857	128782932	76	38	8	101.26	19.85	-4725
Ssxb6	NM_001205108	Mm.298030	chrX	8128543	8128712	170	53	12	89.49	19.45	-3215		Gm10406	NM_001164727	Mm.459154	chr14	7864562	7864728	167	130	8	40.23	8.6	-4729
Vmn1r203	NM_134236	Mm.377222	chr13	22612580	22612716	137	85	11	89.63	24.31	-3254		Vmn1r174	NM_207548	Mm.160375	chr7	24534023	24534182	160	91	11	75.84	12.73	-4815
Gm15284	NM_001177485	Mm.426552	chr8	22270921	22271130	210	130	13	88.29	21.88	-3277		Rnd3	NM_028810	Mm.46497	chr2	51009413	51009566	154	35	7	46.18	9.92	-4817
Defa26	NM_001079933	Mm.305275	chr8	22725314	22725407	94	47	12	137.22	29.17	-3278		Gm6164	NM_001167153	Mm.482065	chr7	20795681	20795902	222	112	10	57.06	11.78	-4837
Tmem33	NM_028975	Mm.23217	chr5	67648563	67648653	91	45	13	150.12	31.6	-3282		Gm6904	NM_001164329	Mm.479519	chr14	59883905	59884057	153	117	8	47.21	11.69	-4969
Vgll2	NM_153786	Mm.87237	chr10	51739130	51739291	162	60	10	69.86	13.99	-3301		Rhox3c	NM_001102457	Mm.359489	chrX	34879332	34879474	143	65	7	48.45	12.41	-4977
1700028I16Rik	NR_038042	Mm.48789	chr10	82271509	82271590	82	41	7	77.31	17.02	-3317		Cmah	NM_007717	Mm.8396	chr13	24501945	24502104	160	39	8	53.93	12.41	-5007
Snord116	NR_002895	Mm.423722	chr7	67024674	67025354	681	559	45	55.84	6.37	-3323		Dnahc7b	NM_001160386	Mm.296880	chr1	46118411	46118535	125	78	7	52.62	12.41	-5093
Ift57	NM_028680	Mm.241276	chr16	49696027	49696161	135	53	7	49.59	14.58	-3326		Rfx8	NM_001145660	Mm.334107	chr1	39782810	39782967	158	119	7	45.4	9.92	-5095
Sult1b1	NM_019878	Mm.23502	chr5	87970427	87970653	227	120	14	93.57	29.17	-3327		Otud4	NM_001081164	Mm.34348	chr8	82158350	82158496	147	76	7	47.6	9.92	-5148
Unc93a	NM_199252	Mm.390935	chr17	13327940	13328097	158	49	7	44.4	12	-3332		Olfr1160	NM_146649	Mm.377610	chr2	87852044	87852122	79	39	11	151.47	27.29	-5150
Olfr773	NM_207008	Mm.377884	chr10	128627803	128627894	92	46	19	247.03	46.19	-3374		Gm8579	NR_036696	Mm.380219	chr6	3233210	3233375	166	126	8	52.66	12.41	-5182
Rnf44	NR_027395	Mm.25366	chr13	54798659	54798734	76	38	7	88.6	17.02	-3376		Olfr455	NM_001081301	Mm.439626	chr6	42494173	42494240	68	34	9	65.97	6.49	-5188
Gapvd1	NM_025709	Mm.156452	chr2	34614082	34614210	129	94	10	81.55	19.45	-3424		Gm14346	NM_001085551	Mm.443264	chrX	30298118	30298267	150	112	7	42.26	8.49	-5199
4930447N08Rik	NR_045168	Mm.449992	chr3	122508199	122508700	502	137	31	73.71	5.34	-3438		Zmiz2	NM_028601	Mm.1144	chr11	6284012	6284228	217	116	10	60.15	14.89	-5238
Adamts14	NM_001081127	Mm.333252	chr10	60739546	60739706	161	109	8	44.21	12.15	-3469		Olfr761	NM_001011829	Mm.377348	chr17	38095125	38095309	185	94	9	50.59	10.27	-5252
Spred1	NM_033524	Mm.245890	chr2	116943622	116943799	178	91	8	49.58	14.58	-3472		Krtap16-3	NM_183296	Mm.251757	chr16	88968325	88968429	105	52	7	56.64	17.37	-5259
Mir692-1	NR_030465	-	chr17	7103094	7103249	156	103	7	45.17	12.15	-3511		Vmn2r32	NM_001105063	Mm.482571	chr7	7437860	7438010	151	118	7	46.78	14.89	-5294
Fbxl16	NM_001164225	Mm.152289	chr17	25942457	25942575	119	49	7	53.12	14.4	-3523		Olfr1507	NM_001170918	Mm.88822	chr14	53120626	53120717	92	46	9	89.51	22.33	-5302
4931403E22Rik	NR_045306	Mm.411548	chr19	26901847	26902012	166	77	8	49.58	13.6	-3527		Olfr1251	NM_001011529	Mm.376637	chr2	89513260	89513398	139	107	7	49.32	14.89	-5326
Mir883a	NR_030541	-	chrX	64037493	64037617	125	44	7	51.98	9.72	-3529		Gm16386	NR_030709	Mm.484007	chr17	22959966	22960110	145	108	7	48.02	14.89	-5360
Gm4836	NM_009529	Mm.483167	chrX	32603750	32603927	178	79	10	54.86	10.74	-3549		Uhrf1bp1l	NM_029166	Mm.268922	chr10	89202228	89202454	227	134	9	50.02	14.89	-5373
Mir1965	NR_035491	-	chr7	87301469	87301613	145	47	7	47.39	12.15	-3615		Stat1	NM_001205314	Mm.277406	chr1	52170750	52170933	184	122	9	43.34	6.69	-5409
Olfr44	NM_146830	Mm.246538	chr9	39305175	39305288	114	68	8	63.57	16.28	-3670		C030007H22Rik	NR_040482	Mm.374962	chr1	91307997	91308176	180	137	23	206.74	45.84	-5426
Tmod4	NM_016712	Mm.71935	chr3	94924640	94924784	145	103	7	47.39	9.72	-3692		4932441J04Rik	NR_015588	Mm.446765	chr5	58114550	58114713	164	48	8	50.09	11.37	-5440
Myh2	NM_001039545	Mm.422801	chr11	66980721	66980878	158	108	7	44.78	12.15	-3699		Olfr1384	NM_146472	Mm.271389	chr11	49321567	49321722	156	107	8	54.81	9.92	-5445
Olfr978	NM_147105	Mm.377851	chr9	39797653	39797799	147	44	7	46.98	9.72	-3699		Rfc3	NM_027009	Mm.12553	chr5	152459177	152459295	119	69	9	74.97	19.85	-5463
Olfr869	NM_146557	Mm.334988	chr9	19929714	19929876	163	121	7	40.15	8.59	-3728		Safb2	NM_001029979	Mm.214973	chr17	56729367	56729518	152	120	7	46.58	9.92	-5481
Rhox2d	NM_001081669	Mm.335787	chrX	34904135	34904244	110	51	9	74.11	17.95	-3730		Lamtor5	NM_026774	Mm.290035	chr3	107076178	107076332	155	104	9	55.73	9.87	-5493
Hecw1	NM_001081348	Mm.125298	chr13	14619116	14619283	168	119	14	59.68	12.73	-3742		Ipw	NR_015351	Mm.491385	chr7	66939664	66939883	220	107	16	68.55	9.34	-5523
Etd	NR_034074	Mm.63828	chrX	50784263	50784443	181	86	11	76.42	21.88	-3745		Chn1	NM_175752	Mm.475464	chr2	73503960	73504111	152	53	8	50.33	14.85	-5533
Ipw	NR_015351	Mm.491385	chr7	66937949	66938114	166	57	11	56.03	7.11	-3758		Dcdc2a	NM_177577	Mm.284719	chr13	25142289	25142444	156	50	8	54.81	14.89	-5533
4930572O03Rik	NR_073011	Mm.382859	chr5	15166519	15166698	180	128	8	44.28	10.49	-3770		Olfr346	NM_146938	Mm.223338	chr2	36537945	36538103	159	40	8	47.21	12.15	-5538
Olfr18	NM_146563	Mm.246524	chr9	20144246	20144361	116	62	9	75.18	19.45	-3770		Ifna14	NM_206975	Mm.377947	chr4	88223167	88223388	222	80	12	66.85	16.15	-5545
Lsamp	NM_175548	Mm.310524	chr16	41529518	41529688	171	118	8	50.95	14.58	-3818		Folr2	NM_008035	Mm.439666	chr7	108999256	108999497	242	135	11	64.02	12.41	-5546
8430436N08Rik	NR_040645	Mm.410775	chr4	7483866	7484011	146	112	7	47.18	9.72	-3856		Zscan26	NM_001013786	Mm.441899	chr13	21551129	21551248	120	38	7	53.9	12.41	-5571
Vmn2r73	NM_001105186	Mm.469906	chr7	93028363	93028492	130	44	9	70.64	14.58	-3959		Olfr970	NM_146611	Mm.271457	chr9	39621520	39621674	155	85	7	45.98	9.92	-5620
Coq3	NM_172687	Mm.5662	chr4	21802688	21802848	161	118	7	42.96	9.33	-4015		C330021F23Rik	NM_001024728	Mm.358733	chr8	3562294	3562449	156	52	7	45.79	9.92	-5651
Vmn1r174	NM_207548	Mm.160375	chr7	24534806	24534953	148	101	7	46.58	9.66	-4022		Olfr46	NM_146934	Mm.222839	chr7	147781550	147781621	72	36	8	113.36	19.85	-5652
4921511C20Rik	NR_003646	Mm.72281	chrX	123924733	123924838	106	53	7	52.32	15.14	-4038		Sh3bp5	NM_011894	Mm.383198	chr14	32254800	32254937	138	94	7	49.55	14.89	-5675
1700091H14Rik	NR_073362	Mm.243777	chr14	42678101	42678256	156	47	9	58.24	10.61	-4064		Atxn7	NM_139227	Mm.133625	chr14	14839271	14839428	158	46	7	45.4	14.89	-5687
Ptpn21	NM_001146199	Mm.4420	chr12	99979645	99979777	133	39	7	50.05	12.15	-4069		4930533P14Rik	NR_040478	Mm.243854	chr1	98564767	98564928	162	72	9	62.81	17.37	-5689
Olfr1154	NM_146647	Mm.377608	chr2	87747799	87747991	193	105	17	111.9	26.25	-4073		Mup19	NM_001135127	Mm.457980	chr4	61448911	61449038	128	47	7	47.05	10.61	-5700
Mnx1	NM_019944	Mm.103760	chr5	29809021	29809175	155	90	10	73.54	19.45	-4101		Crisp2	NM_001204071	Mm.1296	chr17	40936753	40936970	218	102	11	68.76	22.33	-5760
Hbb-b1	NM_008220	Mm.470126	chr7	110966531	110966690	160	34	9	62.5	14.58	-4128		Atp5g1	NM_007506	Mm.258	chr11	95942736	95942806	71	35	9	41.37	4.52	-5763
Papss2	NM_001201470	Mm.203916	chr19	32665948	32666122	175	123	11	78	19.45	-4133		Megf9	NM_172694	Mm.251188	chr4	70201617	70201771	155	113	7	45.98	9.92	-5768
Cntfr	NM_016673	Mm.425178	chr4	41648213	41648366	154	113	7	45.56	9.72	-4203		4930452A19Rik	NR_045433	Mm.243827	chr17	9974450	9974568	119	50	7	45.81	11.36	-5769
Tex14	NM_001199293	Mm.440758	chr11	87236786	87236929	144	37	7	47.61	12.15	-4269		Gm21637	NM_001270685	Mm.431329	chrX	30817443	30817598	156	36	7	45.39	9.79	-5770
Gm6460	NM_001037919	Mm.425228	chr5	11590628	11590788	161	52	7	44.21	12.15	-4275		Rnf25	NM_021313	Mm.280920	chr1	74653758	74653908	151	41	7	45.81	12.02	-5828
Olfr367-ps	NM_001081010	Mm.379955	chr2	37118074	37118235	162	111	7	44.03	9.72	-4285		Olfr532	NM_147026	Mm.377796	chr7	147611452	147611600	149	49	7	47.19	12.41	-5831
Ssxb6	NM_001205108	Mm.298030	chrX	8129540	8129707	168	126	10	70.08	17.02	-4285		Gm3020	NR_033117	Mm.444311	chr14	3751795	3751955	161	111	7	44.83	12.41	-5834
Vstm4	NM_178791	Mm.187910	chr14	33665572	33665670	99	49	8	52.07	12.93	-4320		Gm4836	NM_009529	Mm.483167	chrX	32601395	32601581	187	136	12	59.12	8.68	-5847
Gm5635	NM_001038697	Mm.386954	chrX	8635780	8636016	237	112	9	47.68	17.02	-4323		Vmn2r49	NM_001105156	Mm.484763	chr7	10583313	10583466	154	53	10	64.78	22.33	-5878
Zfp81	NM_207541	Mm.170029	chr17	33500081	33500232	152	103	7	41.09	12.4	-4361		Mup10	NM_001122647	Mm.335875	chr4	60600883	60601032	150	36	7	46.98	9.92	-5892
Qpct	NM_027455	Mm.293870	chr17	79446734	79446950	217	137	18	137.57	38.89	-4374		Ap1m1	NM_007456	Mm.290086	chr8	74758081	74758217	137	52	7	49.77	12.41	-5897
1700029F12Rik	NM_025585	Mm.390629	chr13	97808590	97808750	161	112	7	44.21	12.15	-4385		Naip7	NM_021545	Mm.218759	chr13	101093458	101093589	132	85	9	70.84	19.85	-5900
4933425L06Rik	NM_025751	Mm.109093	chr13	105867754	105867865	112	59	7	54.11	13.99	-4388		Tmem167	NM_025335	Mm.241387	chr13	90223232	90223412	181	117	8	43.38	8.21	-5922
Cd34	NM_001111059	Mm.29798	chr1	196760559	196760744	186	66	9	56.72	12.15	-4389		Nr1d1	NM_145434	Mm.390397	chr11	98642431	98642556	126	51	8	62.31	17.37	-5926
Mthfd2l	NM_026788	Mm.153030	chr5	91355714	91355876	163	114	7	43.84	9.72	-4393		Gm2030	NM_001100445	Mm.411645	chrX	25742996	25743153	158	109	7	45.4	9.92	-5935
Mup9	NM_001126319	Mm.482231	chr4	60439146	60439275	130	76	7	50.76	12.15	-4398		Unc80	NM_175510	Mm.44798	chr1	66509040	66509200	161	40	7	44.83	12.41	-5940
Zfp352	NM_153102	Mm.214642	chr4	89880973	89881116	144	95	8	56.88	17.02	-4442		Olfr711	NM_147035	Mm.223420	chr7	114124878	114125029	152	50	14	117.13	31.45	-5963
Olfr765	NM_001085477	Mm.457884	chr10	128488465	128488596	132	95	10	80.54	19.45	-4443		Olfr8	NM_207201	Mm.391567	chr10	78411900	78412094	195	51	10	64.62	22.33	-6000
Dok6	NM_001039173	Mm.447164	chr18	89942902	89943086	185	80	9	56.92	14.58	-4454		Gm16386	NR_030709	Mm.484007	chr17	22960591	22960754	164	128	8	53.08	17.37	-6005
Gm8898	NM_001177405	Mm.484983	chr2	175934619	175934781	163	104	7	43.84	9.72	-4491		Ces2d-ps	NR_033726	Mm.482624	chr8	107385176	107385342	167	125	10	71.21	17.37	-6022
Tas2r144	NM_001001453	Mm.377922	chr6	42160782	42160880	99	49	10	100.26	24.31	-4495		Mup4	NM_008648	Mm.457982	chr4	59979460	59979614	155	108	7	45.98	12.41	-6031
Nuf2	NM_023284	Mm.151315	chr1	171466070	171466158	89	44	9	100.26	21.88	-4519		2210404O09Rik	NM_001256493	Mm.245648	chr17	22052887	22053068	182	45	18	133.46	27.03	-6039
Ano10	NM_001271873	Mm.87676	chr9	122207974	122208122	149	99	11	85.61	21.88	-4532		Olfr749	NM_020288	Mm.103732	chr14	51370003	51370112	110	40	7	46.62	14.89	-6044
Gm10487	NM_001100609	Mm.483167	chrX	32939542	32939708	167	89	9	41.87	7.29	-4550		Olfr1184	NM_146823	Mm.377709	chr2	88320798	88320920	123	42	9	73.65	19.85	-6050
Morc1	NM_010816	Mm.250060	chr16	48426737	48426911	175	42	8	50.16	9.72	-4570		Gm10230	NM_001099347	Mm.483167	chrX	29124416	29124588	173	78	11	63.88	12.38	-6055
Prkcq	NM_008859	Mm.329993	chr2	11089365	11089509	145	47	8	56.64	17.02	-4596		4930505A04Rik	NM_001100394	Mm.159422	chr11	30377847	30377945	99	49	7	56.64	17.37	-6067
Ppef1	NM_011147	Mm.296779	chrX	157162395	157162561	167	111	8	51.76	12.15	-4602		3110079O15Rik	NM_028473	Mm.7310	chr1	89360604	89360757	154	110	7	45.81	14.71	-6124
Enpp4	NM_199016	Mm.255971	chr17	44247262	44247416	155	112	7	41.09	10.54	-4617		Odf2l	NM_001162538	Mm.259105	chr3	144775315	144775540	226	108	8	41.19	14.39	-6129
Morn2	NM_194269	Mm.45208	chr17	80684864	80684955	92	46	8	77.31	19.45	-4641		Gm15284	NM_001177485	Mm.426552	chr8	22268145	22268305	161	42	7	44.83	9.92	-6141
Kif4-ps	NR_033653	Mm.488905	chr12	102379127	102379278	152	45	8	55	12.15	-4646		Rsph4a	NM_001162957	Mm.131949	chr10	33618732	33618899	168	42	10	70.39	17.14	-6142
Zfp114	NM_001029933	Mm.435485	chr7	24955284	24955493	210	121	11	69.54	21.88	-4658		Krtap6-2	NM_010673	Mm.3524	chr16	89426468	89426553	86	43	10	113.36	24.81	-6155
Nf2	NM_001252251	Mm.297109	chr11	4754098	4754244	147	112	7	46.98	9.72	-4663		Kcnip4	NM_001199242	Mm.160172	chr5	48907132	48907304	173	88	8	48.28	13.64	-6220
Fam53a	NM_178390	Mm.294695	chr5	33976922	33977008	87	43	8	88.6	19.45	-4681		Arhgef7	NM_017402	Mm.244068	chr8	11751980	11752137	158	116	7	45.4	9.92	-6233
Olfr782	NM_001011797	Mm.422962	chr10	128782855	128782975	121	34	9	73.49	19.45	-4731		Cfl2	NM_007688	Mm.276826	chr12	55970086	55970234	149	43	7	47.19	14.89	-6265
Vmn2r29	NM_001113468	Mm.465200	chr7	7204734	7204902	169	47	9	52.42	9.85	-4742		Mterf	NM_172135	Mm.99593	chr5	3900074	3900306	233	124	12	66.85	16.95	-6265
Lcorl	NM_001163073	Mm.71498	chr5	46253425	46253574	150	101	7	45.97	12	-4747		Prpf39	NM_177806	Mm.283339	chr12	66130916	66131079	164	135	8	41.19	8.7	-6269
Gabpb1	NM_001271470	Mm.293266	chr2	126506720	126506877	158	107	7	43.53	9.33	-4754		Higd1c	NM_001002900	Mm.268451	chr15	100188678	100188745	68	34	7	101.26	17.37	-6303
Pigp	NM_001159617	Mm.474449	chr16	94597295	94597511	217	100	8	42.93	14.57	-4773		Cml2	NM_053096	Mm.24251	chr6	85825421	85825593	173	49	9	60.27	14.89	-6339
Zfp9	NM_011763	Mm.106970	chr6	118434049	118434209	161	33	8	44.21	14.58	-4791		Vezf1	NM_016686	Mm.46628	chr11	87875363	87875549	187	77	9	46.8	9.36	-6340
Rbm34	NM_172762	Mm.28199	chr8	129499762	129499899	138	52	8	58.37	12.15	-4835		Vmn1r103	NM_001166737	Mm.480263	chr7	21102174	21102319	146	49	7	44.09	13.17	-6340
Zfp932	NM_145563	Mm.441438	chr5	110420632	110420782	151	73	7	46.16	9.72	-4840		Olfr481	NM_146925	Mm.358934	chr7	115217913	115218057	145	53	7	48.02	12.41	-6343
Gys2	NM_145572	Mm.275975	chr6	142426380	142426560	181	92	8	47.61	11.66	-4843		Vmn1r60	NM_001166732	Mm.480267	chr7	5503023	5503197	175	42	13	99.46	22.33	-6364
Vmn1r174	NM_207548	Mm.160375	chr7	24534024	24534129	106	53	11	98.23	25.65	-4852		Vmn1r173	NM_001166718	Mm.480277	chr7	24480863	24481077	215	125	10	57.06	13.69	-6372
Gm10375	NM_001098269	Mm.429750	chr14	44190499	44190673	175	53	9	58.24	16.66	-4874		Olfr17	NM_020598	Mm.103814	chr7	114234529	114234702	174	45	12	89.35	27.29	-6406
9030619P08Rik	NM_001039720	Mm.38909	chr15	75267060	75267266	207	80	12	66.71	13.14	-4881		Cyp4a14	NM_007822	Mm.250901	chr4	115175070	115175223	154	109	8	54.83	14.71	-6433
Kifc3	NM_001145832	Mm.378951	chr8	97642049	97642196	148	113	8	55.93	12.15	-4920		1700011B04Rik	NR_045616	Mm.32214	chr13	35266947	35267100	154	101	7	46.18	14.89	-6443
Scgb1b29	NM_001256066	Mm.491032	chr7	33221518	33221702	185	112	8	48.27	14.58	-4929		Rn4.5s	NR_002841	-	chr6	47709097	47709629	533	287	52	45.61	3.73	-6460
Uty	NM_009484	Mm.20477	chrY	587000	587259	260	135	16	56.28	13.42	-4954		Cldn9	NM_020293	Mm.103738	chr17	23827436	23827589	154	53	7	45.81	12.25	-6496
Rhox3c	NM_001102457	Mm.359489	chrX	34879277	34879451	175	127	13	98.33	24.31	-4970		Vmn1r65	NM_030738	Mm.160378	chr7	5969129	5969290	162	30	7	44.64	12.41	-6547
Gm15645	NR_033578	Mm.491068	chr7	113005166	113005382	217	142	9	50.93	17.02	-4986		Speer1-ps1	NR_001586	Mm.425218	chr5	11333746	11333913	168	84	8	51.8	12.24	-6577
Gsk3b	NM_019827	Mm.394930	chr16	38083981	38084127	147	104	7	46.98	9.72	-5001		Olfr446	NM_146295	Mm.222992	chr6	42870599	42870726	128	49	8	47.21	11.41	-6583
Ccnb1	NM_172301	Mm.260114	chr13	101561402	101561527	126	45	8	49.44	12	-5006		Ano10	NM_001271873	Mm.87676	chr9	122210032	122210181	150	102	12	97.02	27.29	-6593
Ifna9	NM_010507	Mm.377092	chr4	88243271	88243432	162	44	7	44.03	14.58	-5026		Olfr1038-ps	NM_147013	Mm.223402	chr2	85953651	85953894	244	106	14	84.14	19.97	-6623
BC094916	NM_001024721	Mm.371698	chr1	175471078	175471248	171	41	10	60.96	17.94	-5031		Olfr1122	NM_147031	Mm.377798	chr2	87221182	87221342	161	49	13	104.12	27.29	-6632
Klf4	NM_010637	Mm.4325	chr4	55550279	55550427	149	102	9	65.27	14.58	-5034		Plekhm3	NM_001039493	Mm.239534	chr1	65009963	65010113	151	99	7	46.78	14.89	-6664
Rcan1	NM_001081549	Mm.265744	chr16	92471402	92471493	92	46	8	77.31	19.45	-5057		Nfkbiz	NM_001159395	Mm.247272	chr16	55845352	55845483	132	89	8	60.66	17.37	-6687
Vmn1r65	NM_030738	Mm.160378	chr7	5967623	5967718	96	48	7	66.43	17.02	-5059		LOC100038947	NM_001173459	Mm.330924	chr3	15755153	15755278	126	53	7	49.66	13.64	-6719
Serpinb13	NM_172852	Mm.110886	chr1	108872438	108872570	133	49	8	59.67	17.02	-5073		Vnn3	NM_011979	Mm.27334	chr10	23564439	23564583	145	103	10	77.33	19.85	-6725
Olfr18	NM_146563	Mm.246524	chr9	20145569	20145685	117	44	7	54.05	14.58	-5075		Klhdc1	NM_178253	Mm.180969	chr12	70336003	70336106	104	52	11	95.56	24.28	-6763
Speer7-ps1	NR_001585	Mm.359463	chr5	15181290	15181470	181	133	10	41.67	11.71	-5104		Olfr847	NM_146525	Mm.271431	chr9	19187113	19187250	138	50	8	57.3	11.79	-6840
Olfr1160	NM_146649	Mm.377610	chr2	87852043	87852149	107	53	10	88.6	24.31	-5163		Olfr645	NM_207144	Mm.377391	chr7	111240339	111240476	138	101	7	49.55	12.41	-6848
Olfr29-ps1	NR_033638	Mm.424497	chr4	43800327	43800454	128	48	11	92.9	24.31	-5176		Iffo1	NM_178787	Mm.129415	chr6	125088316	125088448	133	81	9	70.55	19.85	-6861
Cldn9	NM_020293	Mm.103738	chr17	23826175	23826324	150	42	7	43.42	13.23	-5224		Gm12597	NM_206870	Mm.377261	chr4	88210989	88211096	108	38	12	113.36	27.29	-6878
Gm8764	NM_001270900	Mm.441727	chr10	103625730	103626042	313	99	16	50.7	6.09	-5267		Zfp114	NM_001029933	Mm.435485	chr7	24953041	24953221	181	130	17	94.8	20.48	-6892
Fgd4	NM_139234	Mm.256131	chr16	16565512	16565672	161	47	7	44.21	12.15	-5270		Olfr1137	NM_001011833	Mm.377350	chr2	87558848	87559015	168	121	8	52.25	14.89	-6908
Olfr1507	NM_001170918	Mm.88822	chr14	53120587	53120696	110	75	7	44.93	13.99	-5292		Nlrc5	NM_001033207	Mm.334720	chr8	96989695	96989864	170	50	10	70.45	19.85	-6917
Myct1	NM_026793	Mm.338242	chr10	4758123	4758277	155	103	7	45.36	9.72	-5413		Coa6	NM_174987	Mm.31946	chr8	128939397	128939535	139	49	7	49.32	14.89	-6954
4930434J06Rik	NR_046274	Mm.159286	chr14	72250981	72251143	163	114	7	43.84	12.15	-5420		Gm4567	NM_001037248	Mm.372555	chr7	21322816	21322978	163	110	7	44.46	9.92	-6966
C030007H22Rik	NR_040482	Mm.374962	chr1	91308021	91308179	159	120	17	149.4	38.89	-5433		D330045A20Rik	NM_175326	Mm.26565	chrX	136007849	136008010	162	70	7	44.64	12.41	-6986
Rfc3	NM_027009	Mm.12553	chr5	152459196	152459327	132	44	9	70.03	19.45	-5457		Prl7c1	NM_026206	Mm.49048	chr13	27879595	27879834	240	112	14	91.52	27.29	-7034
Defa-ps1	NR_003146	Mm.454497	chr8	22799967	22800128	162	50	7	44.03	12.15	-5466		Aass	NM_013930	Mm.18651	chr6	23089948	23090082	135	99	7	45.81	8.59	-7061
9530002B09Rik	NM_023865	Mm.157655	chr4	122360952	122361063	112	63	7	55.43	14.58	-5486		Olfr143	NM_146806	Mm.377698	chr9	38053891	38054064	174	43	13	99.78	29.77	-7069
Olfr1490	NM_001011832	Mm.377349	chr19	13723360	13723497	138	88	7	48.91	14.58	-5487		Slc22a19	NM_144785	Mm.21365	chr19	7792830	7792920	91	45	8	78.13	19.85	-7075
Fbxw26	NM_198674	Mm.246849	chr9	109654048	109654193	146	51	7	47.18	14.58	-5496		Kctd2	NM_183285	Mm.276299	chr11	115274293	115274364	72	36	7	87.24	16.5	-7110
Gm16908	NR_045402	Mm.392305	chr18	61830608	61830737	130	85	7	50.76	14.58	-5501		Nobox	NM_130869	Mm.17715	chr6	43266658	43266724	67	33	8	125.77	19.85	-7138
Olfr1329	NM_001011870	Mm.454498	chr4	118595465	118595646	182	113	8	48.83	14.58	-5508		Olfr1154	NM_146647	Mm.377608	chr2	87750917	87751035	119	67	16	159.19	34.73	-7153
Ctage5	NM_146034	Mm.244118	chr12	60225133	60225244	112	68	8	65.78	17.02	-5531		Gcnt1	NM_173442	Mm.244825	chr19	17438302	17438418	117	64	7	45.81	9.31	-7209
Chn1	NM_175752	Mm.475464	chr2	73503969	73504130	162	47	7	44.03	12.15	-5536		Mgst3	NM_025569	Mm.218286	chr1	169331101	169331255	155	49	7	45.98	9.92	-7222
Vmn1r126	NM_001166838	Mm.480289	chr7	22091959	22092112	154	81	7	45.56	12.15	-5554		Vti1b	NM_016800	Mm.265929	chr12	80280560	80280722	163	118	7	44.46	14.89	-7233
Ifna14	NM_206975	Mm.377947	chr4	88223167	88223318	152	103	8	54.56	12	-5568		Fam76b	NM_176836	Mm.246174	chr9	13624803	13624965	163	119	7	44.46	9.92	-7248
Olfr782	NM_001011797	Mm.422962	chr10	128781980	128782125	146	51	7	47.18	14.58	-5589		Maneal	NM_001007573	Mm.472762	chr4	124546562	124546770	209	116	8	44.88	14.89	-7263
Zscan26	NM_001013786	Mm.441899	chr13	21551089	21551325	237	102	13	81.75	21.88	-5595		Rn4.5s	NR_002841	-	chr6	47710105	47710317	213	94	20	65.35	7.15	-7275
Gm2837	NR_040388	Mm.416917	chrX	31054535	31054692	158	37	7	44.78	9.72	-5609		Slc4a10	NM_001242381	Mm.314497	chr2	61877209	61877369	161	53	10	72.79	19.85	-7309
Tmem129	NM_026698	Mm.332317	chr5	34006031	34006145	115	66	7	53.48	14.08	-5616		Olfr205	NM_001011736	Mm.377282	chr16	59336598	59336687	90	45	12	72.86	9.82	-7310
Olfr46	NM_146934	Mm.222839	chr7	147781541	147781625	85	42	15	204.21	36.46	-5655		Wdr75	NM_028599	Mm.270376	chr1	45844841	45845051	211	131	13	89.15	22.33	-7373
Zfp418	NM_146179	Mm.184857	chr7	7118356	7118441	86	43	7	66.43	17.02	-5664		Zfp97	NM_011765	Mm.436633	chr17	17250833	17250995	163	46	7	44.46	12.41	-7467
Olfr834	NM_001011823	Mm.379445	chr9	18786655	18786810	156	110	7	45.17	14.58	-5668		Bet1	NM_009748	Mm.286457	chr6	4044300	4044489	190	98	9	48.92	12.1	-7471
Mettl22	NM_146247	Mm.214953	chr16	8465125	8465237	113	43	9	58.24	12.3	-5737		Olfr417	NM_207137	Mm.377274	chr1	176291414	176291574	161	113	16	93.21	20.5	-7522
Nlrp5	NM_001039143	Mm.333653	chr7	24165015	24165184	170	129	12	89.49	24.31	-5771		Dlg2	NM_001243047	Mm.257035	chr7	99375796	99376020	225	90	12	54.94	15.92	-7593
Usp17lb	NM_201409	Mm.334094	chr7	111996747	111996894	148	49	7	46.77	14.58	-5778		Txndc8	NM_026132	Mm.87357	chr4	58029478	58029721	244	121	10	55.32	14.89	-7603
Prkd1	NM_008858	Mm.133719	chr12	51755858	51756025	168	131	8	51.55	12.15	-5779		Vmn1r60	NM_001166732	Mm.480267	chr7	5504216	5504383	168	129	10	70.39	22.04	-7644
Mup19	NM_001135127	Mm.457980	chr4	61449007	61449144	138	84	7	41.09	7.51	-5833		Pparg	NM_011146	Mm.3020	chr6	115364388	115364563	176	50	8	47.21	11.2	-7645
Vmn2r49	NM_001105156	Mm.484763	chr7	10583305	10583427	123	36	8	62.44	14.58	-5853		Vmn1r103	NM_001166737	Mm.480263	chr7	21103490	21103608	119	42	8	64.34	17.37	-7649
Scp2d1	NM_025490	Mm.45377	chr2	144643473	144643582	110	57	7	41.33	12.24	-5871		Kl	NM_013823	Mm.6500	chr5	151747486	151747559	74	37	12	144.39	18.84	-7658
Naip7	NM_021545	Mm.218759	chr13	101093409	101093575	167	125	10	70.34	17.02	-5891		Vmn1r151	NM_001166712	Mm.480281	chr7	23292273	23292419	147	95	12	87.23	27.29	-7671
Gnrhr	NM_010323	Mm.26791	chr5	86632741	86632922	182	48	8	48.4	14.4	-5894		AA792892	NM_178894	Mm.327439	chr5	94798639	94798745	107	53	7	50.71	14.37	-7672
Gm10406	NM_001164727	Mm.459154	chr14	7865770	7865908	139	97	7	44.13	8.37	-5904		Rfx4	NM_001024918	Mm.79070	chr10	84211012	84211140	129	97	7	51.64	12.41	-7683
Olfr711	NM_147035	Mm.223420	chr7	114124874	114124978	105	52	18	190.34	43.75	-5961		Trpd52l3	NM_025741	Mm.158128	chr19	30070531	30070614	84	42	10	90.96	13.37	-7706
Vmn2r11	NM_001104622	Mm.469885	chr5	109494385	109494546	162	53	7	44.03	9.72	-5967		Bend7	NM_178663	Mm.149539	chr2	4631037	4631184	148	106	8	56.64	17.37	-7733
Ttc7	NM_028639	Mm.77396	chr17	87676122	87676262	141	90	7	48.25	12.15	-6013		Gm906	NM_001033438	Mm.425809	chr13	50353299	50353522	224	114	9	50.51	14.89	-7736
Ces2d-ps	NR_033726	Mm.482624	chr8	107385178	107385408	231	116	12	74.01	24.31	-6029		Prl7c1	NM_026206	Mm.49048	chr13	27880302	27880525	224	126	10	58.83	17.37	-7755
Pcdhb9	NM_053134	Mm.286019	chr18	37554438	37554592	155	38	8	54.32	17.02	-6032		Prame	NM_029459	Mm.159593	chrX	132169888	132170130	243	131	19	131.94	35.36	-7775
2210404O09Rik	NM_001256493	Mm.245648	chr17	22052813	22053071	259	120	14	85.94	29.17	-6040		Cdh26	NM_198656	Mm.330860	chr2	178157413	178157557	145	92	7	48.02	12.41	-7806
Olfr1184	NM_146823	Mm.377709	chr2	88320792	88320963	172	50	14	109.98	31.6	-6048		Crtam	NM_019465	Mm.42791	chr9	40820356	40820537	182	129	8	44.28	12.73	-7816
Clk1	NR_027853	Mm.1761	chr1	58486888	58487055	168	115	9	60.61	12.15	-6071		Ces2d-ps	NR_033726	Mm.482624	chr8	107383364	107383504	141	102	8	58.34	17.37	-7857
4930505A04Rik	NM_001100394	Mm.159422	chr11	30377862	30377945	84	42	8	85.85	18.28	-6075		Zdhhc25	NM_027306	Mm.45306	chr15	88422767	88422931	165	105	8	41.19	7	-7859
Gm3286	NM_001167793	Mm.464276	chr5	96215484	96215610	127	85	7	42.54	10.88	-6088		Olfr178	NM_146997	Mm.223386	chr16	58897829	58897975	147	103	7	47.6	14.89	-7888
Gm15284	NM_001177485	Mm.426552	chr8	22268092	22268304	213	114	10	50.7	11.59	-6122		Olfr446	NM_146295	Mm.222992	chr6	42869274	42869435	162	51	7	44.64	12.41	-7906
Tanc1	NM_198294	Mm.27917	chr2	59443876	59444022	147	102	7	46.98	9.72	-6122		Gm1604b	NM_001033442	Mm.426381	chr17	8302008	8302171	164	46	8	53.08	12.41	-7961
Odf2l	NM_001162538	Mm.259105	chr3	144775377	144775461	85	42	7	77.31	17.02	-6133		Gm7173	NM_001099307	Mm.459420	chrX	76770503	76770663	161	109	7	44.83	12.41	-7988
Maea	NM_021500	Mm.281642	chr5	33672036	33672181	146	49	7	46.58	11.91	-6135		Serpina1c	NM_009245	Mm.439694	chr12	105151060	105151203	144	94	8	57.6	12.41	-7994
1500011K16Rik	NR_015476	Mm.27359	chr2	127624255	127624417	163	113	8	52.59	17.02	-6144		8430423G03Rik	NR_040686	Mm.90306	chr5	149753778	149753940	163	41	7	44.46	9.92	-8006
Spag6	NM_015773	Mm.31701	chr16	16835577	16835734	158	50	7	40.3	8.37	-6171		1700024G13Rik	NM_001034037	Mm.109099	chr14	33209546	33209707	162	36	8	47.21	12.38	-8023
Vmn1r117	NM_001166743	Mm.480257	chr7	21675271	21675390	120	68	7	53.26	14.58	-6199		Asns	NM_012055	Mm.2942	chr6	7651088	7651303	216	128	15	107.75	32.25	-8034
Slc22a26	NM_146232	Mm.207060	chr19	7883244	7883403	160	116	7	44.4	14.58	-6203		Gm5108	NM_001256184	Mm.78496	chr5	68324733	68324955	223	118	10	59.02	14.89	-8056
Evl	NM_001163394	Mm.238841	chr12	109786574	109786735	162	121	7	44.03	9.72	-6234		Mrgpra2b	NM_153101	Mm.425459	chr7	54752940	54753080	141	87	9	55.73	10.77	-8075
BC061237	NM_198677	Mm.293026	chr14	45113486	45113633	148	35	7	45.07	9.2	-6271		1700034K08Rik	NR_040756	Mm.52612	chr9	92908582	92908700	119	73	8	64.34	17.37	-8084
4930572O03Rik	NR_073011	Mm.382859	chr5	15169092	15169235	144	92	7	43.06	10.46	-6307		Olfr854	NM_146522	Mm.377546	chr9	19379805	19380038	234	114	32	299.32	74.43	-8093
Cox8c	NM_001039049	Mm.660	chr12	104131168	104131245	78	39	13	71.49	6.37	-6308		Popdc3	NM_024286	Mm.24748	chr10	45000746	45001093	348	253	16	86.81	14.89	-8111
Kctd2	NM_183285	Mm.276299	chr11	115275000	115275208	209	123	11	67.85	20.99	-6316		Nos1ap	NM_001109985	Mm.65316	chr1	172527980	172528183	204	114	9	54	12.41	-8114
Gm2863	NM_001099333	Mm.460713	chrX	31357305	31357434	130	46	8	60.03	14.4	-6354		Serpinb3b	NM_198680	Mm.483991	chr1	109065762	109065848	87	43	16	220.08	39.7	-8114
Vmn1r173	NM_001166718	Mm.480277	chr7	24480895	24481107	213	100	13	75.2	17.38	-6365		Duxbl1	NM_183389	Mm.440101	chr14	26794312	26794475	164	51	9	62.34	14.89	-8127
Vmn1r60	NM_001166732	Mm.480267	chr7	5503020	5503316	297	47	24	174.51	34.03	-6366		Olfr17	NM_020598	Mm.103814	chr7	114232792	114232960	169	50	10	70.7	19.85	-8138
Syngr4	NM_021482	Mm.214217	chr7	53158383	53158566	184	83	9	57.13	9.72	-6385		Olfr461	NM_146382	Mm.377468	chr6	40503022	40503279	258	111	13	46.81	10.61	-8157
Gm14346	NM_001085551	Mm.443264	chrX	30299343	30299481	139	88	9	61.17	12.24	-6400		Psg26	NM_001029893	Mm.296754	chr7	19077612	19077794	183	49	13	96.98	27.29	-8163
Olfr17	NM_020598	Mm.103814	chr7	114234530	114234702	173	42	13	98.96	29.17	-6408		5830411N06Rik	NM_175533	Mm.85125	chr7	147424905	147425042	138	89	10	79.49	22.33	-8205
Rabl2	NM_026817	Mm.23258	chr15	89428693	89428911	219	106	11	58.54	9.93	-6445		Spsb4	NM_145134	Mm.485539	chr9	96926885	96927023	139	95	8	58.84	14.89	-8206
4930435E12Rik	NM_029042	Mm.50263	chr16	38835204	38835440	237	117	12	72.74	14.58	-6459		Olfr1270	NM_146985	Mm.223376	chr2	89998355	89998486	132	94	16	112.75	21.01	-8256
Olfr1307	NM_001011787	Mm.377314	chr2	111791997	111792154	158	84	10	72.72	19.45	-6470		Usp9y	NM_148943	Mm.347376	chrY	804457	804578	122	52	7	53.38	14.89	-8284
BC016423	NM_134063	Mm.221609	chr13	3616816	3616977	162	35	7	44.03	9.72	-6497		Lnp	NM_027133	Mm.156113	chr2	74425260	74425400	141	45	10	71.77	19.1	-8300
Olfr873	NM_146561	Mm.334991	chr9	20098092	20098274	183	43	11	75.91	19.45	-6519		Ifi27l2b	NM_145449	Mm.298416	chr12	104703715	104703894	180	50	21	141.03	27.21	-8332
Olfr1084	NM_207135	Mm.314795	chr2	86486352	86486489	138	61	8	55.93	13.6	-6538		Olfr435	NM_146653	Mm.377612	chr6	43143143	43143356	214	131	15	59.3	16.1	-8370
Agps	NM_172666	Mm.31227	chr2	75663619	75663711	93	46	12	97.74	15.18	-6568		Zc3h6	NM_178404	Mm.26377	chr2	128784633	128784858	226	126	9	43.34	14.39	-8378
Gm6460	NM_001037919	Mm.425228	chr5	11588328	11588487	160	46	7	42.31	11.33	-6581		5830411N06Rik	NM_175533	Mm.85125	chr7	147424700	147424845	146	92	9	66.87	19.85	-8407
Mtx3	NM_001162945	Mm.296770	chr13	93608111	93608249	139	48	7	48.69	14.58	-6582		Ahi1	NM_001177776	Mm.253280	chr10	20752162	20752256	95	47	9	89.51	22.33	-8416
Ano10	NM_001271873	Mm.87676	chr9	122210079	122210180	102	51	13	137.22	31.6	-6589		Olfr175-ps1	NM_147002	Mm.223391	chr16	58834959	58835049	91	45	9	89.51	22.33	-8417
Gm7854	NR_028417	Mm.381491	chr5	43633161	43633323	163	44	7	43.84	9.72	-6612		Ms4a6b	NM_027209	Mm.436639	chr19	11584526	11584669	144	103	7	47.83	9.79	-8419
Olfr1038-ps	NM_147013	Mm.223402	chr2	85953652	85953937	286	98	19	126.64	19.45	-6630		Ssxb1	NM_026492	Mm.298030	chrX	7981835	7981994	160	115	10	73.06	19.85	-8480
Olfr1122	NM_147031	Mm.377798	chr2	87221148	87221342	195	80	9	54.93	14.58	-6635		Ces2b	NM_198171	Mm.443387	chr8	107346928	107347106	179	133	14	108.81	29.77	-8482
1700008P02Rik	NM_027048	Mm.45822	chr3	6627099	6627242	144	44	7	47.61	14.58	-6700		Ceacam14	NM_025957	Mm.33709	chr7	18389397	18389672	276	148	26	150.25	30.75	-8485
Sorbs1	NM_001034963	Mm.210815	chr19	40532500	40532642	143	94	7	47.82	14.58	-6706		Gm10375	NM_001098269	Mm.429750	chr14	44194072	44194223	152	91	7	40.89	8.21	-8485
Mis18bp1	NM_172578	Mm.21144	chr12	66280231	66280388	158	50	8	53.23	16.8	-6714		Ambn	NM_009664	Mm.8437	chr5	88876460	88876574	115	76	7	55.24	14.89	-8499
Vmn1r37	NM_134165	Mm.377164	chr6	66674616	66674799	184	48	15	116.63	34.03	-6721		Hsbp1	NM_024219	Mm.358714	chr8	121859872	121859949	78	39	8	101.26	19.85	-8526
Olfr1506	NM_146265	Mm.271314	chr2	90155548	90155700	153	107	8	54.77	12.15	-6723		BB031773	NR_028391	Mm.393171	chr4	102693031	102693191	161	113	9	62.54	17.14	-8574
Vnn3	NM_011979	Mm.27334	chr10	23564496	23564666	171	46	11	79.09	21.88	-6725		Gm3415	NM_001243114	Mm.464400	chr5	147359025	147359239	215	87	11	58.67	13.69	-8576
Klhdc1	NM_178253	Mm.180969	chr12	70335998	70336088	91	45	14	163.28	34.03	-6775		Olfr1508	NM_020513	Mm.419144	chr14	53095646	53095768	123	86	8	63.16	14.89	-8596
Ipw	NR_015351	Mm.491385	chr7	66940978	66941163	186	69	10	50.7	10.12	-6799		Slc25a43	NM_001085497	Mm.336014	chrX	34274987	34275094	108	63	7	56.64	14.89	-8603
Mc5r	NM_013596	Mm.8003	chr18	68490424	68490570	147	30	7	46.98	9.72	-6802		Vmn2r90	NM_001104539	Mm.404019	chr17	17832139	17832301	163	111	7	44.46	12.41	-8654
Higd2a	NM_025933	Mm.29353	chr13	54684679	54684839	161	53	7	44.21	14.58	-6859		Abca6	NM_147218	Mm.159704	chr11	110121651	110121812	162	110	7	44.64	9.92	-8671
Flrt3	NM_001172160	Mm.426781	chr2	140504036	140504194	159	48	8	46.65	9.95	-6872		Olfr532	NM_147026	Mm.377796	chr7	147614277	147614399	123	69	7	53.12	12.41	-8676
Gm12597	NM_206870	Mm.377261	chr4	88210972	88211097	126	49	11	93.66	24.31	-6872		B3galnt2	NM_178640	Mm.21686	chr13	14038158	14038307	150	101	8	54.83	11.94	-8681
Mras	NM_008624	Mm.2045	chr9	99343912	99344056	145	96	7	47.39	9.72	-6877		Olfr1308	NM_207151	Mm.377397	chr2	111809874	111809973	100	50	8	67.16	19.85	-8696
Trpc5	NM_009428	Mm.328378	chrX	141129513	141129674	162	96	7	44.03	12.15	-6886		Ogn	NM_008760	Mm.4258	chr13	49694685	49694783	99	49	7	56.22	17.14	-8705
Zfp114	NM_001029933	Mm.435485	chr7	24953075	24953221	147	97	14	119.45	29.17	-6891		Gm13580	NR_046065	Mm.261790	chr2	60240811	60240988	178	46	33	350.96	76.91	-8724
Clec10a	NM_001204252	Mm.252405	chr11	69973168	69973331	164	51	8	52.38	9.72	-6905		2810408I11Rik	NR_038009	Mm.69044	chr1	64745916	64746066	151	47	7	46.78	9.92	-8730
Apba2	NM_007461	Mm.4657	chr7	71639630	71639791	162	43	9	51.74	14.84	-6918		Scgb3a2	NM_054038	Mm.210437	chr18	43915162	43915319	158	51	7	45.4	12.41	-8767
Nlrc5	NM_001033207	Mm.334720	chr8	96989629	96989786	158	112	10	72.72	21.88	-6921		Cerk	NM_145475	Mm.222685	chr15	86025209	86025374	166	130	12	66.85	13.59	-8768
Gm8898	NM_001177405	Mm.484983	chr2	175937075	175937283	209	86	14	98.41	19.45	-6929		Zfpm2	NM_011766	Mm.39496	chr15	40477729	40477926	198	85	11	70.84	21.22	-8773
Vmn1r56	NM_030740	Mm.160380	chr7	5155253	5155422	170	46	8	44.28	11.89	-6950		Dlc1	NM_015802	Mm.210875	chr8	37685747	37685864	118	38	7	54.43	14.89	-8788
5430434I15Rik	NR_040541	Mm.410782	chr3	38113992	38114149	158	88	7	44.78	12.15	-7039		Srpx	NM_016911	Mm.1927	chrX	9703531	9703728	198	73	9	55.13	17.37	-8817
Prl7c1	NM_026206	Mm.49048	chr13	27879665	27879765	101	50	9	77.31	21.88	-7042		Slc25a54	NM_029054	Mm.307948	chr3	108874455	108874628	174	129	8	51.05	12.41	-8832
Txndc8	NM_026132	Mm.87357	chr4	58028927	58029095	169	120	8	51.35	17.02	-7051		Timm8a2	NM_001037744	Mm.297637	chr14	122425013	122425175	163	49	7	44.46	12.41	-8833
Olfr143	NM_146806	Mm.377698	chr9	38053794	38054064	271	139	21	151.4	46.19	-7070		Olfr1054	NM_147019	Mm.389305	chr2	86182225	86182470	246	121	13	80.85	24.81	-8835
Slc22a19	NM_144785	Mm.21365	chr19	7792826	7792913	88	44	10	112.27	24.31	-7070		Amy2a2	NM_001160152	Mm.275426	chr3	113103184	113103295	112	34	7	55.65	14.69	-8851
Olfr1278	NM_146394	Mm.377473	chr2	111125221	111125411	191	101	8	47.2	9.72	-7104		Purb	NM_011221	Mm.390332	chr11	6384841	6384983	143	98	7	48.45	12.41	-8860
Vmn1r-ps79	NR_030707	Mm.431911	chr7	23146586	23146741	156	105	7	45.17	12.15	-7117		Naip7	NM_021545	Mm.218759	chr13	101096417	101096555	139	87	7	42.61	11.94	-8861
Dzip3	NM_001110017	Mm.275138	chr16	49001316	49001403	88	44	7	48.06	10.05	-7135		Snord116	NR_002895	Mm.423722	chr7	67030595	67031076	482	197	37	72.81	6.39	-8882
Olfr1154	NM_146647	Mm.377608	chr2	87750917	87751075	159	63	15	126.01	31.6	-7149		Gm7978	NM_001270457	Mm.380154	chr5	94508396	94508578	183	77	10	60.73	10.61	-8902
Olfr328	NM_146502	Mm.339498	chr11	58372797	58372963	167	125	8	51.76	9.72	-7183		Cerk	NM_145475	Mm.222685	chr15	86025436	86025523	88	44	10	83.56	14.01	-8909
Vmn1r151	NM_001166712	Mm.480281	chr7	23291810	23291954	145	77	7	47.39	12.15	-7190		Ctsc	NM_009982	Mm.322945	chr7	95417573	95417759	187	109	10	45.56	11.9	-8920
Defa-ps1	NR_003146	Mm.454497	chr8	22798225	22798370	146	51	7	47.18	12.15	-7207		Clec4a1	NM_199311	Mm.297275	chr6	122862885	122863009	125	48	18	164.57	33.82	-8932
Ncald	NM_001170868	Mm.283370	chr15	37396295	37396488	194	52	12	82.75	21.88	-7210		Otop1	NM_172709	Mm.204765	chr5	38659670	38659789	120	34	7	53.9	14.89	-8938
Akirin1	NM_023423	Mm.27903	chr4	123434671	123434822	152	100	7	41.09	12.4	-7229		BC094916	NM_001024721	Mm.371698	chr1	175474997	175475081	85	42	10	113.36	24.81	-8951
Ppm1e	NM_177167	Mm.341988	chr11	87179623	87179775	153	110	8	54.77	17.02	-7237		Adam26b	NM_001009547	Mm.55952	chr8	44622395	44622532	138	51	7	49.55	9.92	-8955
Rn4.5s	NR_002841	-	chr6	47710057	47710409	353	137	27	52.81	6.13	-7270		Vmn1r17	NM_134171	Mm.377169	chr6	57320201	57320460	260	142	14	86.9	22.33	-8971
Olfr320	NM_207230	Mm.377240	chr11	58490031	58490157	127	43	9	65.29	16.58	-7302		Rai2	NM_001103367	Mm.328503	chrX	158145891	158146086	196	88	11	73.67	19.85	-8988
Olfr205	NM_001011736	Mm.377282	chr16	59336575	59336685	111	68	10	50.7	9.06	-7310		Trim43b	NM_001170884	Mm.425592	chr9	88996679	88996830	152	49	7	46.58	9.92	-9055
Slc4a10	NM_001242381	Mm.314497	chr2	61877210	61877322	113	51	20	215.92	46.19	-7310		Cml3	NM_001037842	Mm.440772	chr6	85724791	85724919	129	31	7	45.82	8.21	-9084
Apba2	NM_007461	Mm.4657	chr7	71639179	71639280	102	51	7	44.3	11.66	-7361		Cmc1	NM_026442	Mm.9953	chr9	118068346	118068484	139	102	7	49.32	9.92	-9134
Vmn1r183	NM_203489	Mm.377233	chr7	24832274	24832436	163	115	8	51.16	13.99	-7403		2610005L07Rik	NR_028428	Mm.359054	chr8	20029218	20029595	378	324	24	41.03	4.65	-9150
Calcoco1	NM_026192	Mm.71682	chr15	102559956	102560119	164	70	8	52.38	12.15	-7417		Gm17689	NM_001167584	Mm.475849	chr9	36399250	36399493	244	120	14	76.6	19.42	-9150
Xrn1	NM_011916	Mm.291179	chr9	95847667	95847829	163	66	7	43.84	12.15	-7445		Vmn2r21	NM_001104635	Mm.469876	chr6	123492517	123492651	135	63	7	48.65	11.79	-9156
Zfa-ps	NR_037920	Mm.490597	chr10	52272897	52273134	238	110	9	47.53	17.02	-7462		Tgif2lx2	NM_001142750	Mm.423457	chrX	115531622	115531711	90	45	7	67.16	17.37	-9168
Spock3	NM_001252620	Mm.334552	chr8	65422517	65422645	129	33	7	44.14	9.72	-7478		Krtap31-2	NM_001025244	Mm.246878	chr11	99788372	99788566	195	53	18	147.28	42.18	-9179
Olfr724	NM_146492	Mm.271405	chr14	50588209	50588305	97	48	13	111.07	20.58	-7486		Olfr1274-ps	NM_146263	Mm.330392	chr2	90231526	90231660	135	90	7	45.81	12.89	-9180
Gm13238	NR_033612	Mm.276881	chr4	145419449	145419725	277	185	18	42.08	5.34	-7487		2810442I21Rik	NR_015469	Mm.268598	chr11	16860241	16860337	97	48	8	59.44	12.35	-9193
Olfr417	NM_207137	Mm.377274	chr1	176291414	176291572	159	116	18	130.5	24.33	-7519		Krtap16-3	NM_183296	Mm.251757	chr16	88972213	88972363	151	110	8	54.83	16.82	-9205
Gm3258	NM_011509	Mm.7821	chr10	31141721	31141865	145	46	7	47.39	12.15	-7526		Gm7849	NM_001177518	Mm.422762	chr8	22714067	22714283	217	76	11	68.97	14.89	-9206
Olfr461	NM_146382	Mm.377468	chr6	40502510	40502684	175	52	12	50.28	6.71	-7586		A630073D07Rik	NM_001142969	Mm.156682	chr6	132586617	132586776	160	122	7	45.02	12.41	-9210
Cyp2c29	NM_007815	Mm.20764	chr19	39353851	39353986	136	102	8	49.44	9.25	-7621		Cdh17	NM_019753	Mm.33402	chr4	11676040	11676152	113	36	7	55.79	14.89	-9227
Vmn1r60	NM_001166732	Mm.480267	chr7	5504297	5504382	86	43	11	134.65	25.65	-7639		Vmn2r118	NM_001104582	Mm.461682	chr17	55773170	55773331	162	45	8	53.05	9.79	-9245
Zfp872	NM_001033813	Mm.335016	chr9	21984865	21985023	159	105	11	82.52	21.88	-7639		Mug-ps1	NR_027619	Mm.422976	chr6	122116674	122116838	165	50	15	124.94	34.73	-9346
Gm2933	NM_001145038	Mm.465135	chrX	31885043	31885173	131	86	7	50.52	14.58	-7660		Olfr553	NM_207621	Mm.377251	chr7	109772747	109772904	158	110	7	45	9.79	-9356
Kl	NM_013823	Mm.6500	chr5	151747447	151747560	114	73	19	201.23	43.75	-7661		Zc3hav1	NM_028421	Mm.25243	chr6	38313900	38314029	130	94	7	51.4	12.41	-9391
Gm14346	NM_001085551	Mm.443264	chrX	30300600	30300802	203	97	11	71.1	12.15	-7666		Lonp1	NM_028782	Mm.329136	chr17	56775708	56775865	158	48	7	45.4	12.41	-9430
Gda	NM_010266	Mm.45054	chr19	21554788	21554945	158	44	7	44.78	12.15	-7681		Fpr-rs4	NM_008041	Mm.455331	chr17	18149144	18149295	152	111	7	46.58	12.41	-9441
LOC100048884	NM_001199333	Mm.475721	chr4	61342707	61342883	177	126	8	49.77	9.72	-7705		Gm10922	NM_001085554	Mm.457962	chrX	4004962	4005088	127	53	7	43.5	11.23	-9442
Trpd52l3	NM_025741	Mm.158128	chr19	30070486	30070612	127	81	18	179	38.89	-7712		Mmp16	NM_019724	Mm.187315	chr4	17771039	17771210	172	83	8	41.19	10.95	-9506
S100a16	NM_026416	Mm.331185	chr3	90337297	90337452	156	110	7	45.17	14.58	-7737		Olfr1233	NM_146972	Mm.223365	chr2	89189853	89190004	152	112	11	85.63	19.85	-9508
Olfr1136	NM_146659	Mm.377616	chr2	87541823	87541907	85	42	9	100.26	21.88	-7761		Olfr346	NM_146938	Mm.223338	chr2	36533885	36534021	137	95	15	128.61	28.34	-9543
Prl7c1	NM_026206	Mm.49048	chr13	27880312	27880525	214	125	9	51.45	14.58	-7764		Npat	NM_001081152	Mm.116713	chr9	53335520	53335659	140	87	7	49.1	14.89	-9544
Gm13154	NM_001014397	Mm.332047	chr4	146919494	146919651	158	117	7	41.78	8.8	-7774		Ctsc	NM_009982	Mm.322945	chr7	95416918	95417254	337	115	24	71.37	8.94	-9569
Prame	NM_029459	Mm.159593	chrX	132169970	132170096	127	51	11	93.28	24.31	-7777		Naa50	NM_028108	Mm.278726	chr16	44130305	44130388	84	42	8	85.63	18.19	-9574
1700049G17Rik	NM_028538	Mm.379224	chr7	28722213	28722301	89	44	7	65.97	16.8	-7808		Olfr847	NM_146525	Mm.271431	chr9	19189881	19190024	144	40	8	47.21	12.83	-9598
H2-Ob	NM_010389	Mm.327358	chr17	34367953	34368100	148	72	7	46.77	12.15	-7824		Rock1	NM_009071	Mm.6710	chr18	10191288	10191467	180	114	8	49.9	12.41	-9612
Ndufs5	NM_001030274	Mm.42805	chr4	123403125	123403363	239	129	11	63.66	17.02	-7825		Prmt7	NM_145404	Mm.251804	chr8	108725286	108725445	160	44	7	43.48	11.79	-9623
1700074P13Rik	NM_028550	Mm.333010	chr6	40898329	40898471	143	97	7	47.82	9.72	-7870		Olfr1200	NM_001005227	Mm.377285	chr2	88618014	88618146	133	82	11	91.4	24.48	-9626
LOC100502924	NM_001256481	Mm.331671	chr4	73303998	73304103	106	53	7	55.99	17.02	-7870		Sp100	NM_013673	Mm.290906	chr1	87536830	87537083	254	131	12	53.19	10.38	-9663
Ms4a18	NM_001251849	Mm.139320	chr19	11100207	11100368	162	124	8	52.8	12.15	-7878		Fbxl7	NM_176959	Mm.253378	chr15	26834899	26835079	181	92	9	58.54	12.41	-9672
Lrrn4	NM_177303	Mm.386903	chr2	132714396	132714538	143	94	8	57.13	17.02	-7892		Vmn1r230	NM_134197	Mm.377188	chr17	20973760	20973845	86	43	7	67.16	17.37	-9711
Olfr417	NM_207137	Mm.377274	chr1	176291085	176291227	143	46	7	47.82	12.15	-7918		Mss51	NM_029104	Mm.295241	chr14	21325792	21325972	181	49	10	53.7	10.61	-9718
Lrif1	NM_001039478	Mm.259638	chr3	106479945	106480024	80	40	7	72.35	15.03	-7919		Lipf	NM_026334	Mm.329816	chr19	34025884	34026128	245	125	11	63.46	19.85	-9728
Apoh	NM_013475	Mm.2266	chr11	108248634	108248768	135	41	7	49.59	9.72	-7935		Cldn12	NM_022890	Mm.40132	chr5	5524602	5524784	183	118	13	96.98	24.81	-9744
4930572O03Rik	NR_073011	Mm.382859	chr5	15170783	15170894	112	48	9	76.58	19.45	-7954		Gm8300	NM_001177565	Mm.379796	chr12	88845476	88845564	89	44	9	97	20.46	-9745
Tgfa	NM_031199	Mm.137222	chr6	86137174	86137334	161	85	7	44.21	9.72	-7985		Pde7a	NM_008802	Mm.355614	chr3	19174678	19174850	173	42	9	60.27	17.37	-9751
4933403O08Rik	NM_001177389	Mm.158538	chrX	109344621	109344802	182	43	14	106.6	26.74	-7993		Nkx2-6	NM_010920	Mm.390691	chr14	69780049	69780155	107	53	22	75.52	7.89	-9756
1700091H14Rik	NR_073362	Mm.243777	chr14	42681978	42682183	206	102	9	52.87	17.02	-7996		4930448K20Rik	NR_004448	Mm.483401	chr4	9854257	9854355	99	49	12	125.77	29.77	-9762
Rprd2	NM_001081293	Mm.196275	chr3	95630747	95630902	156	125	7	45.17	9.72	-7996		Kir3dl2	NM_177748	Mm.246624	chrX	133013307	133013450	144	48	7	48.23	9.92	-9775
Olfr52	NM_146583	Mm.222842	chr2	86030231	86030385	155	47	7	45.36	9.72	-8012		Rprl2	NR_004439	-	chr3	22140465	22140557	93	46	8	78.13	19.85	-9780
Gm10220	NM_001134299	Mm.484129	chr5	26455872	26456034	163	111	8	52.59	12.15	-8018		Olfr749	NM_020288	Mm.103732	chr14	51373711	51373827	117	84	8	41.19	8.69	-9796
1700024G13Rik	NM_001034037	Mm.109099	chr14	33209481	33209617	137	97	8	44.28	11.18	-8019		Krtap31-2	NM_001025244	Mm.246878	chr11	99787756	99787849	94	47	13	137.11	25.93	-9801
Asns	NM_012055	Mm.2942	chr6	7651148	7651342	195	53	11	72.96	19.45	-8019		Gm8453	NM_001167150	Mm.484989	chr7	20828940	20829117	178	50	14	109.15	32.25	-9813
Olfr461	NM_146382	Mm.377468	chr6	40502942	40503103	162	53	10	50.38	10.2	-8019		Vmn1r118	NM_001166742	Mm.480258	chr7	23024195	23024396	202	122	18	144.58	39.7	-9814
Rn4.5s	NR_002841	-	chr6	47710853	47711148	296	139	24	46.22	5.62	-8068		Zfp418	NM_146179	Mm.184857	chr7	7114143	7114275	133	84	7	42.11	9.36	-9836
Zfp772	NM_145577	Mm.360403	chr7	7170753	7170837	85	42	7	77.31	17.02	-8086		Aadat	NM_011834	Mm.35020	chr8	62975008	62975170	163	60	8	53.29	12.41	-9852
Olfr854	NM_146522	Mm.377546	chr9	19379876	19380018	143	43	27	291.14	63.2	-8093		Fam83a	NM_173862	Mm.221241	chr15	57807527	57807659	133	44	7	50.69	14.89	-9886
Ahsa1	NM_146036	Mm.22626	chr12	88599460	88599619	160	123	7	44.4	9.72	-8094		Usp9y	NM_148943	Mm.347376	chrY	806128	806269	142	38	8	58.09	17.37	-9941
Serpinb3b	NM_198680	Mm.483991	chr1	109065755	109065913	159	46	19	151.7	33.37	-8110		Mrgprb2	NM_175531	Mm.83689	chr7	55823348	55823456	109	55	8	67.16	17.37	-9947
Psg26	NM_001029893	Mm.296754	chr7	19077612	19077794	183	53	11	75.91	17.02	-8167		1110015O18Rik	NR_045272	Mm.75172	chr3	4788672	4788842	171	84	9	60.72	17.37	-9951
Nubp1	NM_011955	Mm.29037	chr16	10403760	10403913	154	102	7	45.56	14.58	-8168		Pglyrp4	NM_001165968	Mm.316644	chr3	90520823	90520959	137	51	8	59.35	17.37	-9953
Enpp1	NM_008813	Mm.485841	chr10	24439998	24440141	144	88	7	47.61	9.72	-8178		Vmn2r84	NM_001081448	Mm.359168	chr10	129841127	129841304	178	129	9	59.18	17.37	-9959
Spsb4	NM_145134	Mm.485539	chr9	96926931	96927021	91	45	9	88.6	21.88	-8202		Ube4b	NM_022022	Mm.393991	chr4	148810680	148810816	137	36	7	49.77	9.92	-9976
5830411N06Rik	NM_175533	Mm.85125	chr7	147424902	147425041	140	94	12	99.55	24.31	-8203		2610005L07Rik	NR_028428	Mm.359054	chr8	20030269	20030920	652	174	46	42.75	3.8	-10051
Trim30d	NM_001167828	Mm.277377	chr7	111664531	111664693	163	51	9	61.78	19.45	-8219		Gm4489	NR_027637	Mm.429141	chr10	121546596	121546742	147	96	12	87.23	27.29	-10060
Olfr1270	NM_146985	Mm.223376	chr2	89998337	89998583	247	109	19	138.17	36.46	-8253		Il3ra	NM_008369	Mm.425857	chr14	15168882	15169005	124	49	8	54.83	11.84	-10077
Artn	NM_009711	Mm.56897	chr4	117610576	117610674	99	49	9	88.6	21.88	-8257		3830403N18Rik	NM_027510	Mm.335676	chrX	53379583	53379712	130	83	14	128.19	32.25	-10082
Olfr248	NM_146714	Mm.377646	chr1	176312812	176312962	151	102	7	46.16	12.15	-8262		Olfr331	NM_001011861	Mm.378539	chr11	58326071	58326185	115	67	9	76.34	19.85	-10082
Lnp	NM_027133	Mm.156113	chr2	74425221	74425418	198	88	11	62.05	17.49	-8304		Gm15104	NM_001101501	Mm.159296	chrX	146757985	146758152	168	41	11	80.88	22.33	-10119
Spinkl	NM_183123	Mm.99224	chr18	44343022	44343139	118	35	7	53.78	14.58	-8330		Lipf	NM_026334	Mm.329816	chr19	34025554	34025704	151	46	8	54.17	16.5	-10137
Ifi27l2b	NM_145449	Mm.298416	chr12	104703715	104703911	197	50	25	222.39	45.93	-8332		Rab40b	NM_139147	Mm.281639	chr11	121259659	121259805	147	53	9	59.26	14.37	-10147
Lrrc48	NM_029044	Mm.133570	chr11	60158406	60158560	155	118	7	45.36	9.72	-8357		Olfr340	NM_146951	Mm.377768	chr2	36297899	36298027	129	44	7	51.64	14.89	-10163
Olfr435	NM_146653	Mm.377612	chr6	43143143	43143356	214	131	16	107.04	31.6	-8370		Mkln1	NM_013791	Mm.238038	chr6	31338546	31338732	187	110	8	40.35	9.92	-10171
Gm3763	NM_001243024	Mm.427352	chrX	4589699	4589913	215	85	12	77.58	19.45	-8381		Kcnk12	NM_199251	Mm.312046	chr17	88207459	88207671	213	82	11	47.83	10.55	-10207
Cnih	NM_009919	Mm.3261	chr14	47416329	47416466	138	86	7	45.13	10.74	-8383		Ang4	NM_177544	Mm.343899	chr14	52403376	52403539	164	116	8	53.08	17.37	-10227
Gm4179	NM_001167169	Mm.482058	chr7	22822186	22822366	181	113	10	66.9	17.02	-8383		Caap1	NM_026368	Mm.35170	chr4	94233718	94233856	139	50	7	49.32	12.41	-10281
Vmn1r79	NM_001166835	Mm.484984	chr7	12753089	12753256	168	49	9	42.3	7.42	-8403		Rac2	NM_009008	Mm.1972	chr15	78413548	78413709	162	80	7	44.64	12.41	-10415
Ahi1	NM_001177776	Mm.253280	chr10	20752103	20752291	189	110	12	84.08	24.31	-8412		Olfr1258	NM_146978	Mm.223370	chr2	89759486	89759601	116	49	7	54.96	12.41	-10432
Olfr1160	NM_146649	Mm.377610	chr2	87855337	87855426	90	45	13	150.12	31.6	-8449		Csnk1g3	NM_152809	Mm.368668	chr18	54011268	54011375	108	56	7	50.71	12.32	-10442
Olfr727	NM_146319	Mm.223012	chr14	50737701	50737811	111	71	10	88.19	21.88	-8455		Dna2	NM_177372	Mm.21492	chr10	62399264	62399403	140	61	7	49.1	9.92	-10451
Ceacam14	NM_025957	Mm.33709	chr7	18389448	18389671	224	99	16	102.35	26.41	-8483		Olfr691	NM_147061	Mm.377817	chr7	112496649	112496795	147	48	7	47.6	14.89	-10469
Vmn1r17	NM_134171	Mm.377169	chr6	57319721	57319938	218	134	14	95.93	21.88	-8483		Tbc1d23	NM_026254	Mm.257819	chr16	57242048	57242119	72	36	11	164.73	27.29	-10505
Ces2b	NM_198171	Mm.443387	chr8	107346923	107347153	231	136	16	112.2	29.17	-8484		Serpina3f	NM_001168294	Mm.483584	chr12	105442184	105442345	162	48	7	44.64	9.92	-10521
Gal3st3	NM_001024717	Mm.447174	chr19	5289804	5289949	146	42	7	47.18	9.72	-8484		Hnrnpd	NM_001077265	Mm.150231	chr5	100418439	100418600	162	43	7	44.64	9.92	-10525
Ssxb1	NM_026492	Mm.298030	chrX	7981903	7981988	86	43	10	112.27	24.31	-8484		Klrb1b	NM_030599	Mm.6180	chr6	128786811	128786968	158	48	7	41.72	10.98	-10526
3300002I08Rik	NM_027017	Mm.272470	chr2	150196952	150197026	75	37	7	88.6	17.02	-8488		Fcrl5	NM_001113238	Mm.331122	chr3	87229042	87229143	102	51	18	106.73	12.99	-10610
Vstm4	NM_178791	Mm.187910	chr14	33661359	33661489	131	91	10	80.87	21.88	-8491		Rtkn2	NM_001081346	Mm.209844	chr10	67431579	67431719	141	90	10	64.65	14.36	-10676
Pisd-ps1	NR_003517	Mm.247625	chr11	3015367	3015644	278	154	19	60.21	7.56	-8502		Scarb2	NM_007644	Mm.297964	chr5	92945275	92945485	211	52	12	79.55	14.89	-10693
Olfr1111	NM_146593	Mm.223113	chr2	86999260	86999389	130	88	7	50.76	12.15	-8532		Olfr620	NM_146812	Mm.377699	chr7	110771464	110771684	221	95	10	59.39	19.85	-10694
Hsbp1	NM_024219	Mm.358714	chr8	121859796	121859939	144	102	8	56.88	17.02	-8539		H2-M10.3	NM_201608	Mm.303091	chr17	36515988	36516118	131	85	9	71.15	19.85	-10711
Vmn2r9	NM_001104621	Mm.387745	chr5	109290049	109290199	151	37	10	74.68	19.45	-8557		Ccar1	NM_026201	Mm.196371	chr10	62265792	62265925	134	83	7	50.46	12.41	-10759
BB031773	NR_028391	Mm.393171	chr4	102693031	102693190	160	114	9	62.5	17.02	-8575		St6gal1	NM_001252506	Mm.149029	chr16	23279656	23279812	157	104	8	54.59	12.41	-10782
Olfr1508	NM_020513	Mm.419144	chr14	53095609	53095773	165	122	8	52.17	17.02	-8595		AY761184	NM_001007582	Mm.14269	chr8	22824873	22825011	139	49	14	93.03	16.22	-10803
1110057K04Rik	NM_172401	Mm.25608	chr12	8206219	8206440	222	90	11	67	17.02	-8603		1700029H14Rik	NM_001080781	Mm.46136	chr8	13573211	13573292	82	41	7	78.13	17.37	-10804
Gm13238	NR_033612	Mm.276881	chr4	145418344	145418606	263	154	15	40.66	5.63	-8623		Hipk2	NM_001136065	Mm.23790	chr6	38797986	38798148	163	41	7	40.8	10.98	-10804
Ctsc	NM_009982	Mm.322945	chr7	95417841	95418025	185	133	10	65.98	14.58	-8628		BC051070	NM_178412	Mm.261645	chr3	106219815	106219957	143	92	7	48.45	12.41	-10807
Mdm4	NM_008575	Mm.476028	chr1	134930513	134930690	178	51	11	46.18	10.89	-8639		Zfp317	NM_172918	Mm.67366	chr9	19415639	19415842	204	85	9	54	14.89	-10810
Phf14	NM_001168382	Mm.212411	chr6	11867175	11867326	152	53	7	45.96	9.72	-8652		Olfr206	NM_146991	Mm.377781	chr16	59356310	59356441	132	62	7	45.81	10.5	-10847
Apba2	NM_007461	Mm.4657	chr7	71637836	71637987	152	89	8	45.34	9.15	-8666		Adh7	NM_009626	Mm.8473	chr3	137869784	137869963	180	96	9	58.75	12.41	-10856
Olfr8	NM_207201	Mm.391567	chr10	78409186	78409348	163	82	7	43.84	9.72	-8683		Ube4b	NM_022022	Mm.393991	chr4	148811509	148811651	143	91	7	48.45	14.89	-10860
Olfr1308	NM_207151	Mm.377397	chr2	111809871	111809965	95	47	10	100.26	24.31	-8690		Il20	NM_021380	Mm.103794	chr1	132818734	132818830	97	48	7	42.02	10.81	-10909
Vmn1r159	NM_001166758	Mm.480249	chr7	23637284	23637441	158	60	7	44.78	12.15	-8720		Vmn1r29	NM_053232	Mm.377156	chr6	58246293	58246409	117	69	9	75.65	17.37	-10928
Gm13580	NR_046065	Mm.261790	chr2	60240808	60240954	147	48	38	451.68	89.94	-8725		Gm3286	NM_001167792	Mm.464276	chr5	95928787	95928906	120	41	9	64.3	15.28	-10932
Rab12	NM_024448	Mm.248313	chr17	66877645	66877830	186	92	12	79.12	13.01	-8727		Gm20110	NR_038019	Mm.403801	chr10	99060818	99060927	110	45	8	67.16	17.37	-10941
Olfr362	NM_147051	Mm.377810	chr2	36969841	36970043	203	118	8	45.16	14.58	-8791		Tmem200a	NM_029881	Mm.266260	chr10	25809767	25809927	161	45	7	44.83	12.41	-10954
Pak3	NM_001195046	Mm.40035	chrX	140118996	140119144	149	40	9	65.27	12.15	-8793		Olfr1271	NM_146793	Mm.389298	chr2	90117512	90117603	92	46	11	125.77	27.29	-10973
Dlc1	NM_015802	Mm.210875	chr8	37685700	37685891	192	105	9	55.52	17.02	-8808		AY761184	NM_001007582	Mm.14269	chr8	22825024	22825171	148	112	7	47.39	14.89	-11017
Olfr1387	NM_146473	Mm.377518	chr11	49264245	49264405	161	122	7	44.21	12.15	-8815		Olfr213	NM_001011801	Mm.377329	chr6	116479368	116479529	162	33	7	44.64	12.41	-11071
0610009B22Rik	NM_025319	Mm.35693	chr11	51510835	51510988	154	117	7	45.56	14.58	-8816		Olfr1269	NM_146342	Mm.377440	chr2	89970786	89970953	168	44	9	61.4	19.85	-11077
Timm8a2	NM_001037744	Mm.297637	chr14	122425014	122425118	105	52	11	100.26	26.74	-8829		Prl2c2	NM_031191	Mm.88796	chr13	13108567	13108766	200	114	11	72.73	22.33	-11084
Srpx	NM_016911	Mm.1927	chrX	9703568	9703722	155	49	13	104.39	26.4	-8830		E330014E10Rik	NM_001122668	Mm.348795	chr5	96193737	96193859	123	52	9	73.65	17.37	-11099
Olfr1054	NM_147019	Mm.389305	chr2	86182257	86182470	214	89	12	77.81	19.45	-8835		Pih1d3	NM_029062	Mm.246796	chr1	31268455	31268621	167	116	9	61.63	19.85	-11112
Papola	NM_011112	Mm.255877	chr12	107014025	107014148	124	49	7	52.23	12.15	-8837		Amph	NM_175007	Mm.101650	chr13	19029033	19029275	243	88	16	55.29	6.16	-11118
Gp130	NM_010560	Mm.4364	chr13	113245313	113245468	156	109	7	45.17	12.15	-8855		Olfr145	NM_146313	Mm.377430	chr9	37693820	37693949	130	45	7	51.4	14.89	-11125
Amy2a2	NM_001160152	Mm.275426	chr3	113103115	113103351	237	110	11	64.04	17.02	-8858		Olfr418-ps1	NM_146651	Mm.377611	chr1	175189078	175189252	175	49	13	99.46	29.77	-11150
Amy2a3	NM_001160151	Mm.275426	chr3	113168300	113168487	188	137	10	65.3	19.45	-8861		Slc15a1	NM_053079	Mm.155618	chr14	121915599	121915761	163	39	7	44.46	9.92	-11162
Olfr292	NM_146620	Mm.271466	chr7	93827870	93828032	163	112	7	43.84	9.72	-8868		Gm10230	NM_001099347	Mm.483167	chrX	29119336	29119539	204	47	13	48.29	6.49	-11166
Naip7	NM_021545	Mm.218759	chr13	101096441	101096601	161	84	7	42.12	9.07	-8882		Gm9758	NM_198666	Mm.368256	chr5	14926012	14926206	195	49	11	45.33	9.09	-11172
Ddx21	NM_019553	Mm.413275	chr10	62073819	62073976	158	114	7	41.09	8.6	-8887		Rab3b	NM_023537	Mm.41580	chr4	108540451	108540607	157	42	18	162.99	39.18	-11181
Gm10731	NR_045392	Mm.460823	chr3	40668051	40668172	122	47	11	95.22	24.31	-8891		A430078G23Rik	NM_001033378	Mm.234565	chr8	3342170	3342308	139	55	8	47.21	8.85	-11189
Gsdma3	NM_001007461	Mm.371065	chr11	98478734	98478880	147	45	7	46.58	12	-8894		Olfr1240	NM_146808	Mm.223231	chr2	89291633	89291754	122	74	8	63.45	14.89	-11207
Shank2	NM_001081370	Mm.483624	chr7	151461266	151461428	163	124	7	43.84	9.72	-8899		Rasef	NM_001017427	Mm.389582	chr4	73447709	73447800	92	46	9	89.51	22.33	-11249
Olfr205	NM_001011736	Mm.377282	chr16	59338185	59338315	131	53	7	50.52	12.15	-8905		Spsb2	NM_013539	Mm.261906	chr6	124747541	124747794	254	142	10	50.19	13.64	-11275
Vmn1r139	NM_001166748	Mm.484972	chr7	22390091	22390248	158	112	8	53.66	12.15	-8907		Cxxc4	NM_001004367	Mm.457442	chr3	133888068	133888212	145	93	7	48.02	12.41	-11297
Cerk	NM_145475	Mm.222685	chr15	86025433	86025653	221	53	16	45.71	5.49	-8915		Yeats2	NM_001033237	Mm.390895	chr16	20129773	20129932	160	64	8	53.93	14.89	-11298
Gm3286	NM_001167793	Mm.464276	chr5	96212623	96212793	171	118	8	44.23	7.96	-8916		Ormdl1	NM_145517	Mm.212846	chr1	53342510	53342680	171	95	8	42.21	11.23	-11333
Neat1	NR_003513	Mm.281895	chr19	5854365	5854447	83	41	7	77.31	17.02	-8928		Scn3b	NM_001083917	Mm.290083	chr9	40065413	40065530	118	47	9	75.31	19.85	-11340
Otop1	NM_172709	Mm.204765	chr5	38659618	38659788	171	95	12	89.19	21.88	-8929		1700016K19Rik	NM_198637	Mm.271247	chr11	75801952	75802103	152	46	7	46.58	9.92	-11415
Clec4a1	NM_199311	Mm.297275	chr6	122862836	122863022	187	97	22	144.77	27.75	-8932		Dnajc6	NM_198412	Mm.76494	chr4	101157719	101157869	151	114	7	46.78	12.41	-11419
Gm5622	NM_001013816	Mm.359230	chr14	52163486	52163647	162	43	8	52.8	9.72	-8935		4930448F12Rik	NR_046032	Mm.159110	chr13	18203342	18203527	186	116	10	66.62	19.85	-11422
Olfr670	NM_207146	Mm.377901	chr7	112118147	112118310	164	36	10	71.11	21.88	-8939		Olfr340	NM_146951	Mm.377768	chr2	36296589	36296672	84	42	7	78.13	17.37	-11475
BC094916	NM_001024721	Mm.371698	chr1	175474997	175475167	171	43	11	69.87	19.94	-8952		Yeats2	NM_001033237	Mm.390895	chr16	20129563	20129722	160	63	8	53.93	12.41	-11509
Vmn1r17	NM_134171	Mm.377169	chr6	57320219	57320367	149	112	9	65.27	19.45	-8959		Bckdhb	NM_199195	Mm.12819	chr9	83830751	83830884	134	85	7	50.46	12.41	-11551
Rai2	NM_001103367	Mm.328503	chrX	158145929	158146027	99	49	12	124.59	29.17	-8989		5430401F13Rik	NM_001244628	Mm.22800	chr6	131482107	131482316	210	107	8	41.19	13.37	-11565
Gm14819	NM_001110250	Mm.483167	chrX	29474879	29475037	159	107	9	53.47	15.25	-8992		Gm17252	NM_001199953	Mm.445254	chr9	35506426	35506580	155	104	7	43.34	11.37	-11574
C87198	NR_046003	Mm.410567	chr12	57683000	57683108	109	52	7	55.99	14.58	-8993		Yae1d1	NM_025904	Mm.252918	chr13	18096635	18096796	162	124	7	44.64	9.92	-11574
Mir468	NR_030151	-	chr6	81855562	81855723	162	109	9	43.23	10.28	-9001		A830019L24Rik	NR_040551	Mm.136397	chr3	142894385	142894503	119	44	11	97.42	24.81	-11589
Abcb5	NM_029961	Mm.261496	chr12	120213840	120213957	118	67	7	53.78	14.58	-9013		Rcor2	NM_054048	Mm.283859	chr19	7332608	7332766	159	51	8	54.15	9.92	-11594
Naip7	NM_021545	Mm.218759	chr13	101096624	101096750	127	41	9	43.23	8.06	-9022		Armcx1	NM_001166379	Mm.458522	chrX	131240834	131240999	166	45	8	52.66	9.92	-11597
Slc17a8	NM_182959	Mm.233921	chr10	89092912	89093072	161	114	7	40.51	8.59	-9032		Gm4179	NM_001167169	Mm.482058	chr7	22825445	22825564	120	69	7	53.9	14.89	-11598
Ltbp1	NM_019919	Mm.269747	chr17	75395782	75395932	151	48	7	46.16	9.72	-9038		Ripk3	NM_001164108	Mm.46612	chr14	56419200	56419362	163	114	7	42.93	9.43	-11620
Dld	NM_007861	Mm.3131	chr12	32045226	32045376	151	117	8	55.23	14.58	-9041		Map7d2	NM_001081124	Mm.160079	chrX	155840812	155840897	86	43	7	67.16	17.37	-11654
Rhox4f	NM_001039696	Mm.447786	chrX	35031207	35031285	79	39	10	124.59	24.31	-9053		Gm16430	NM_001166601	Mm.484909	chrX	51822605	51822760	156	110	7	45.79	12.41	-11669
Olfr272	NM_146839	Mm.331617	chr4	52933631	52933815	185	99	10	60.96	15.1	-9066		Gnb1l	NM_001081682	Mm.236139	chr16	18487064	18487173	110	56	9	78.13	19.85	-11740
Hao2	NM_019545	Mm.281874	chr3	98706145	98706378	234	115	9	48.15	14.58	-9107		Pogk	NM_175170	Mm.192094	chr1	168351669	168351795	127	43	9	72.38	19.85	-11753
Cxcl1	NM_008176	Mm.21013	chr5	91311042	91311201	160	118	10	72.18	12.15	-9110		Rab6a	NM_024287	Mm.28650	chr7	107744289	107744414	126	46	7	52.37	9.92	-11764
Klhl9	NM_172871	Mm.260601	chr4	88377490	88377637	148	33	7	46.77	9.72	-9111		Vmn2r82	NM_001101572	Mm.469866	chr10	78807524	78807658	135	37	7	44.44	10.27	-11774
Maml1	NM_175334	Mm.51116	chr11	50114919	50115072	154	51	7	45.18	12	-9132		9230110C19Rik	NM_199017	Mm.172430	chr9	8054551	8054686	136	83	7	50	14.89	-11811
Zfp955b	NM_001142957	Mm.276296	chr17	33417197	33417438	242	118	12	71.71	14.58	-9173		Vmn1r237	NM_134200	Mm.405416	chr17	21439099	21439266	168	67	9	48.92	7.13	-11814
Krtap31-2	NM_001025244	Mm.246878	chr11	99788383	99788566	184	45	14	105.95	31.6	-9176		Olfr1513	NM_001012269	Mm.377327	chr14	52981425	52981675	251	119	12	70.92	19.85	-11825
Olfr1274-ps	NM_146263	Mm.330392	chr2	90231501	90231663	163	114	9	58.24	17.74	-9181		Olfr292	NM_146620	Mm.271466	chr7	93824942	93825065	124	71	7	52.87	14.89	-11837
Arap2	NM_178407	Mm.244403	chr5	63166558	63166677	120	50	8	61.84	13.99	-9192		Suv39h2	NM_022724	Mm.128273	chr2	3404107	3404264	158	49	7	45.4	9.92	-11898
Krtap16-3	NM_183296	Mm.251757	chr16	88972268	88972351	84	42	11	137.22	26.74	-9192		Tmem161b	NM_175187	Mm.295063	chr13	84349859	84350037	179	127	9	58.46	12.24	-11914
2810442I21Rik	NR_015469	Mm.268598	chr11	16860244	16860354	111	59	7	45.82	14.58	-9207		Olfr114	NM_146287	Mm.377414	chr17	37739110	37739348	239	128	9	48.12	17.37	-11942
Arsi	NM_001038499	Mm.20147	chr18	61062525	61062691	167	115	8	51.76	9.72	-9253		Zfp418	NM_146179	Mm.184857	chr7	7112062	7112217	156	52	8	54.81	9.92	-11949
Mettl8	NM_145524	Mm.485465	chr2	70902874	70903010	137	72	8	49.44	7.45	-9283		Nfxl1	NM_133921	Mm.187453	chr5	72962738	72962903	166	114	8	52.66	14.89	-11968
Ctsc	NM_009982	Mm.322945	chr7	95417268	95417449	182	49	11	58.94	14.99	-9285		1700041M19Rik	NR_040573	Mm.396217	chr16	77023073	77023145	73	36	7	89.51	17.37	-11983
Vmn1r17	NM_134171	Mm.377169	chr6	57320639	57320800	162	39	7	44.03	12.15	-9306		Cyp2c65	NM_028191	Mm.482578	chr19	39123405	39123556	152	53	7	46.58	9.92	-12037
Mug-ps1	NR_027619	Mm.422976	chr6	122116626	122116838	213	103	12	78.05	21.88	-9341		Orc5	NM_011959	Mm.474058	chr5	22068071	22068233	163	118	7	44.46	9.92	-12040
A330069E16Rik	NR_015464	Mm.246808	chr2	91067826	91068008	183	134	8	48.64	12.15	-9342		Gm13139	NM_001083918	Mm.392861	chr4	146494016	146494157	142	48	10	73.07	13.22	-12137
H2-Q8	NM_023124	Mm.482320	chr17	35552323	35552484	162	120	7	44.03	9.72	-9348		Ret	NM_009050	Mm.57199	chr6	118159811	118160042	232	107	15	103.26	29.77	-12156
Bnc1	NM_007562	Mm.243802	chr7	89146484	89146620	137	52	7	49.14	12.15	-9351		Atp6v1g3	NM_177397	Mm.114424	chr1	140158086	140158248	163	47	7	44.46	9.92	-12181
Rn4.5s	NR_002841	-	chr6	47712154	47712670	517	155	35	45.47	3.94	-9385		Rn4.5s	NR_002841	-	chr6	47714905	47715214	310	214	23	45.07	4.93	-12195
Unc80	NM_175510	Mm.44798	chr1	66505507	66505657	151	98	7	46.16	9.72	-9415		AY761184	NM_001007582	Mm.14269	chr8	22826202	22826366	165	120	8	52.87	17.37	-12203
1810007I06Rik	NR_040574	Mm.491043	chr16	13720466	13720632	167	40	10	70.34	19.45	-9422		Eci2	NM_001110331	Mm.28883	chr13	35098174	35098324	151	46	7	46.78	12.41	-12207
Olfr470	NM_146425	Mm.377488	chr7	114998623	114998759	137	48	7	49.14	14.58	-9426		Nipa1	NM_153578	Mm.389901	chr7	63287059	63287226	168	117	9	61.4	17.37	-12233
1110012L19Rik	NM_026787	Mm.293255	chrX	67629563	67629697	135	88	7	49.59	14.58	-9436		Gm10487	NM_001100609	Mm.483167	chrX	32931884	32932039	156	51	7	45.79	12.41	-12246
Vmn1r234	NM_134198	Mm.377189	chr17	21356219	21356364	146	113	7	47.18	12.15	-9457		Nup133	NM_172288	Mm.267812	chr8	126485342	126485512	171	81	16	42.69	6.88	-12258
Dhx36	NM_028136	Mm.224233	chr3	62320331	62320424	94	47	7	66.43	17.02	-9468		Gm10147	NM_001099919	Mm.483167	chrX	27924308	27924431	124	38	7	45.81	11.84	-12265
Stxbp3b	NR_073559	Mm.391205	chr19	9643155	9643266	112	64	8	65.78	17.02	-9481		Gm5800	NM_001034102	Mm.425915	chr14	52349023	52349170	148	50	11	47.83	9.42	-12266
Zfp418	NM_146179	Mm.184857	chr7	7114508	7114669	162	53	7	44.03	12.15	-9502		Gm10230	NM_001099347	Mm.483167	chrX	29118173	29118402	230	109	10	46.91	9.47	-12267
Ano3	NM_001081556	Mm.483325	chr2	110799838	110799954	117	70	7	54.05	14.58	-9507		Olfr1269	NM_146342	Mm.377440	chr2	89971976	89972095	120	67	7	53.9	14.89	-12290
Olfr1233	NM_146972	Mm.223365	chr2	89189858	89190027	170	121	10	69.57	21.88	-9522		Olfr1312	NM_146362	Mm.377456	chr2	111895452	111895614	163	34	7	44.46	12.41	-12299
Olfr1356	NM_146308	Mm.377425	chr10	78320163	78320273	111	34	8	55.71	12.68	-9539		Olfr164	NM_146451	Mm.377506	chr16	19299091	19299241	151	46	8	55.94	17.37	-12303
Olfr346	NM_146938	Mm.223338	chr2	36533931	36534015	85	42	7	77.31	17.02	-9550		Agtr2	NM_007429	Mm.2679	chrX	21049353	21049474	122	70	9	73.98	19.85	-12326
Ctsc	NM_009982	Mm.322945	chr7	95416959	95417152	194	86	17	65.89	7.92	-9557		Ceacam12	NM_026087	Mm.46089	chr7	18638815	18638967	153	104	8	55.48	17.37	-12358
A1cf	NM_001081074	Mm.87538	chr19	31933562	31933740	179	109	15	107.59	24.31	-9579		Cyp2c40	NM_010004	Mm.353875	chr19	39899616	39899784	169	49	8	47.21	10.76	-12361
Olfr847	NM_146525	Mm.271431	chr9	19189862	19190006	145	51	7	47.39	12.15	-9590		Gm3558	NM_001270842	Mm.350858	chr14	8413294	8413515	222	150	12	60.45	8.83	-12364
Abcb5	NM_029961	Mm.261496	chr12	120214451	120214596	146	50	8	53.03	13.23	-9607		Hspa12b	NM_028306	Mm.277465	chr2	130940715	130940865	151	45	7	46.78	9.92	-12387
Ptp4a1	NM_011200	Mm.374437	chr1	31016104	31016268	165	112	10	46.54	8.08	-9616		4930441O14Rik	NR_027969	Mm.145530	chr13	67817767	67817929	163	41	8	53.29	12.41	-12390
Prl3d2	NM_172155	Mm.458451	chr13	27203915	27204047	133	40	8	55.71	15.2	-9617		Gm10745	NR_040751	Mm.388494	chr3	11856681	11856875	195	89	9	55.7	14.89	-12411
BC094916	NM_001024721	Mm.371698	chr1	175475690	175475782	93	46	7	66.43	17.02	-9648		E130309F12Rik	NM_178756	Mm.299460	chr4	49059852	49059975	124	47	15	133.33	29.71	-12434
Eml6	NM_146016	Mm.445271	chr11	29935630	29935736	107	53	8	62.95	17.65	-9650		Olfr948	NM_001011756	Mm.377297	chr9	39139551	39139728	178	103	9	59.18	12.41	-12457
Aldh9a1	NM_019993	Mm.330055	chr1	169270415	169270512	98	49	9	88.6	21.88	-9657		Adam20	NM_001009548	Mm.444736	chr8	41866084	41866216	133	40	7	50.69	14.89	-12502
Slco5a1	NM_172841	Mm.24481	chr1	12990771	12990928	158	106	7	44.78	12.15	-9661		Psmd9	NM_026000	Mm.278997	chr5	123665610	123665765	156	84	7	45.79	12.41	-12504
Vmn1r56	NM_030740	Mm.160380	chr7	5157910	5158072	163	112	7	43.84	12.15	-9673		2410018L13Rik	NR_015504	Mm.391403	chr12	22978137	22978296	160	48	8	53.93	12.41	-12511
Slc35f4	NM_029238	Mm.78738	chr14	50155151	50155225	75	37	8	95.53	17.65	-9676		Serpinb9c	NM_001164524	Mm.219429	chr13	33264083	33264198	116	52	7	54.72	14.77	-12512
Lipf	NM_026334	Mm.329816	chr19	34025884	34026122	239	134	12	72.32	19.45	-9719		Serpina1a	NM_001252569	Mm.439692	chr12	105114242	105114418	177	132	14	109.49	32.25	-12545
Vmn1r230	NM_134197	Mm.377188	chr17	20973729	20973845	117	64	7	46.58	11.46	-9721		Gm14851	NM_001177482	Mm.429748	chr8	22248208	22248339	132	93	8	60.66	17.37	-12572
Iws1	NM_173441	Mm.66853	chr18	32217537	32217712	176	125	8	48.55	9.33	-9725		Vwa5b2	NM_182636	Mm.40539	chr16	20576937	20577157	221	120	10	57.06	14.07	-12597
Ctsc	NM_009982	Mm.322945	chr7	95416597	95416912	316	274	16	68.21	8.03	-9731		Scgb1b20	NM_001270543	Mm.349644	chr7	34145589	34145742	154	48	8	54.83	17.16	-12615
Gm8300	NM_001177565	Mm.379796	chr12	88845481	88845651	171	51	13	99.61	26.74	-9733		4933430H16Rik	NR_045855	Mm.76818	chr7	90132485	90132637	153	44	10	62.98	16.85	-12628
Olfr765	NM_001085477	Mm.457884	chr10	128493764	128493928	165	86	9	61.31	17.02	-9733		Sccpdh	NM_178653	Mm.485855	chr1	181585650	181585784	135	49	7	50.23	14.89	-12662
Tiparp	NM_178892	Mm.246398	chr3	65322569	65322729	161	48	7	44.21	9.72	-9751		Olfr361	NM_146368	Mm.377459	chr2	36953897	36954007	111	38	7	46.37	14.89	-12669
4930448K20Rik	NR_004448	Mm.483401	chr4	9854208	9854413	206	101	13	89.34	26.74	-9765		4932411N23Rik	NM_177705	Mm.60998	chrX	123362976	123363132	157	109	8	54.59	17.37	-12688
Rprl2	NR_004439	-	chr3	22140465	22140582	118	53	7	53.48	14.44	-9773		Triml1	NM_177742	Mm.64542	chr8	44239492	44239591	100	50	8	67.16	19.85	-12702
Gm16386	NR_030709	Mm.484007	chr17	22964457	22964611	155	49	10	73.54	19.45	-9792		Vmn1r21	NM_134183	Mm.377179	chr6	57807049	57807232	184	106	11	76.61	22.33	-12704
Krtap31-2	NM_001025244	Mm.246878	chr11	99787684	99787845	162	113	14	113.58	31.6	-9807		Olfr777	NM_146544	Mm.271447	chr10	128719034	128719153	120	74	8	64.04	17.37	-12731
Vmn1r17	NM_134171	Mm.377169	chr6	57321057	57321224	168	123	8	51.55	17.02	-9808		Zfp101	NM_009542	Mm.4417	chr17	33544281	33544447	167	52	11	81.17	24.81	-12751
Vmn2r121	NM_001100616	Mm.388852	chrX	121259276	121259426	151	52	8	55.23	14.58	-9809		B3galnt2	NM_178640	Mm.21686	chr13	14034140	14034295	156	42	7	45.79	12.41	-12758
Bloc1s5	NM_139063	Mm.261554	chr13	38736682	38736844	163	111	7	43.84	9.72	-9815		Trpc5	NM_009428	Mm.328378	chrX	141135449	141135618	170	41	10	70.45	17.37	-12767
Gm8453	NM_001167150	Mm.484989	chr7	20828943	20829041	99	49	11	112.27	26.74	-9815		Lars2	NM_153168	Mm.276076	chr9	123263137	123263300	164	122	8	53.08	9.92	-12798
Vmn1r118	NM_001166742	Mm.480258	chr7	23024195	23024364	170	123	13	99.94	29.17	-9815		Vmn1r60	NM_001166732	Mm.480267	chr7	5509414	5509554	141	88	9	68.24	19.85	-12801
Rpn1	NM_133933	Mm.188544	chr6	88024505	88024659	155	116	7	45.36	9.72	-9845		Slc35f1	NM_178675	Mm.338690	chr10	52397464	52397602	139	37	7	43.56	10.27	-12805
Gm14391	NM_001099308	Mm.389398	chr2	175042241	175042398	158	42	7	44.78	12.15	-9858		Olfr1504	NM_146634	Mm.453527	chr19	13975498	13975660	163	37	8	53.29	9.92	-12837
Cbr1	NM_007620	Mm.26940	chr16	93598170	93598237	68	34	7	48.61	5.55	-9877		Ppm1k	NM_175523	Mm.396893	chr6	57498157	57498317	161	119	7	44.83	9.92	-12856
Fam83a	NM_173862	Mm.221241	chr15	57807446	57807608	163	122	9	60.17	13.99	-9889		Cpa6	NM_177834	Mm.336423	chr1	10722832	10723023	192	75	10	65.27	12.41	-12883
Aqr	NM_009702	Mm.2545	chr2	114010887	114011049	163	110	8	52.59	9.72	-9922		Akirin2	NM_001007589	Mm.389532	chr4	34484910	34485048	139	53	9	64.3	11.06	-12900
Usp9y	NM_148943	Mm.347376	chrY	806151	806269	119	38	9	74.16	19.45	-9964		Mypn	NM_182992	Mm.259767	chr10	62679458	62679686	229	171	27	238.92	39.7	-12929
AI480653	NM_198626	Mm.286693	chr16	31091430	31091573	144	95	7	47.61	14.58	-10007		Dhx36	NM_028136	Mm.224233	chr3	62323814	62323962	149	39	7	47.19	14.89	-12943
Prelid2	NM_029942	Mm.30649	chr18	42120753	42120902	150	103	7	41.09	8.16	-10008		Gm10406	NM_001164727	Mm.459154	chr14	7872881	7873032	152	50	8	54.83	12.1	-12968
Slc23a1	NM_011397	Mm.22702	chr18	35796844	35796980	137	48	7	48.75	12	-10011		Olfr1252	NM_207568	Mm.377275	chr2	89575136	89575300	165	118	10	71.73	22.33	-12988
Zfp772	NM_145577	Mm.360403	chr7	7172701	7172814	114	45	8	55.71	13.02	-10037		Olfr1513	NM_001012269	Mm.377327	chr14	52982595	52982759	165	117	9	62.1	12.41	-12993
3830403N18Rik	NM_027510	Mm.335676	chrX	53379567	53379714	148	100	19	141.02	25.67	-10081		Gm17495	NM_001177584	Mm.422023	chr17	40643875	40644042	168	96	10	70.96	17.37	-12999
Nol11	NM_001161329	Mm.294617	chr11	107060624	107060866	243	157	26	51.73	6.17	-10086		Thoc1	NM_153552	Mm.219648	chr18	9945119	9945281	163	41	7	44.46	9.92	-13017
C87198	NR_046003	Mm.410567	chr12	57681796	57681958	163	124	7	43.84	9.72	-10125		Kif2c	NM_134471	Mm.247651	chr4	116868211	116868355	145	44	7	48.02	12.41	-13026
Lipf	NM_026334	Mm.329816	chr19	34025559	34025656	98	49	7	51.3	14.65	-10129		Plac9a	NM_207229	Mm.439926	chr14	27014759	27014914	156	42	7	45.79	12.41	-13042
Col7a1	NM_007738	Mm.6200	chr9	108845502	108845692	191	125	10	64.63	14.58	-10162		Sp110	NM_175397	Mm.335802	chr1	87513326	87513657	332	209	23	45.27	5.96	-13069
Zfhx4	NM_030708	Mm.41522	chr3	5208340	5208513	174	44	8	44.47	10.2	-10169		Serpina1a	NM_001252569	Mm.439692	chr12	105114860	105114952	93	46	11	125.77	27.29	-13077
Olfr257	NM_207554	Mm.309892	chr15	98154098	98154248	151	71	7	46.16	9.72	-10190		Btla	NM_177584	Mm.38199	chr16	45211310	45211407	98	49	9	59.82	11.23	-13090
Gm12185	NM_001045540	Mm.452174	chr11	48750782	48750998	217	77	10	59.3	12.15	-10198		Wfdc9	NM_001160414	Mm.190489	chr2	164493444	164493593	150	116	8	56.17	17.37	-13094
4921504E06Rik	NM_027600	Mm.158488	chr2	19485667	19485789	123	69	7	52.48	12.15	-10199		A630073D07Rik	NM_001142969	Mm.156682	chr6	132590577	132590680	104	52	14	138.48	34.73	-13100
Kif2c	NM_134471	Mm.247651	chr4	116865310	116865474	165	119	8	52.17	14.58	-10200		Gm8677	NM_001167147	Mm.482061	chr7	23332923	23333098	176	85	8	50.66	14.89	-13102
Ang4	NM_177544	Mm.343899	chr14	52403430	52403534	105	52	7	50.51	14.28	-10217		Lars2	NM_153168	Mm.276076	chr9	123262837	123262995	159	115	9	63.54	12.41	-13105
Ssxb1	NM_026492	Mm.298030	chrX	7980164	7980278	115	42	7	54.59	14.58	-10224		Tacr3	NM_021382	Mm.103810	chr3	134478799	134478938	140	43	7	49.1	12.41	-13128
Vmn2r29	NR_003555	Mm.387947	chr7	7241162	7241336	175	77	9	59.05	9.72	-10239		Gm2799	NM_001168334	Mm.479861	chrX	30719439	30719585	147	51	7	44.94	11.37	-13143
Vmn2r23	NM_001104638	Mm.469874	chr6	123642415	123642620	206	143	12	79.72	19.45	-10280		Olfr393	NM_147008	Mm.451672	chr11	73674739	73674837	99	49	7	56.64	17.37	-13163
Olfr1090	NM_146847	Mm.377717	chr2	86605110	86605327	218	103	15	105.88	29.17	-10320		Top2b	NM_009409	Mm.130362	chr14	17184443	17184594	152	109	7	45.03	11.79	-13167
Mup4	NM_008648	Mm.457982	chr4	59983808	59983917	110	63	13	124.59	29.17	-10334		Kcnj16	NM_001252210	Mm.30176	chr11	110867606	110867807	202	123	10	62.58	19.59	-13169
4933407L21Rik	NR_037692	Mm.444245	chr1	87814590	87814752	163	130	11	42.89	7.16	-10337		Zfp101	NM_009542	Mm.4417	chr17	33544719	33544867	149	41	7	47.19	12.41	-13178
Boll	NM_029267	Mm.483408	chr1	55430610	55430759	150	51	7	46.36	12.15	-10348		G530011O06Rik	NR_029457	Mm.34441	chrX	166429976	166430711	736	55	86	44.28	6.34	-13182
Phtf2	NM_172992	Mm.86410	chr5	20398208	20398362	155	82	7	45.36	9.72	-10348		Olfr506	NM_001011871	Mm.377380	chr7	115742564	115742638	75	37	8	101.26	19.85	-13221
Apba2	NM_007461	Mm.4657	chr7	71636094	71636358	265	134	16	72.92	10.58	-10363		1700012I11Rik	NR_045140	Mm.63770	chr15	67045063	67045133	71	35	8	113.36	19.85	-13232
Snord116	NR_002895	Mm.423722	chr7	67032189	67032429	241	108	16	40.96	5.47	-10387		Slc7a15	NM_177802	Mm.46326	chr12	8619069	8619227	159	72	8	54.15	12.41	-13269
Olfr691	NM_147061	Mm.377817	chr7	112496649	112496747	99	49	12	122.2	27.98	-10470		2010106E10Rik	NM_026333	Mm.45323	chrX	109595530	109595697	168	68	12	91.15	24.81	-13284
Tbc1d23	NM_026254	Mm.257819	chr16	57242019	57242122	104	52	14	137.22	34.03	-10492		Adam26b	NM_001009547	Mm.55952	chr8	44626773	44626848	76	38	8	101.26	19.85	-13320
D630013N20Rik	NR_045292	Mm.483039	chr10	70129143	70129330	188	81	16	126.1	19.45	-10513		9130204L05Rik	NM_001101461	Mm.98335	chr3	90907962	90908091	130	92	8	61.2	17.37	-13327
Acp6	NM_019800	Mm.101368	chr3	96952084	96952208	125	80	8	55.71	12.24	-10535		Ssxb3	NM_198898	Mm.484393	chrX	8179666	8179760	95	47	9	89.51	22.33	-13341
Gm5918	NM_001198789	Mm.260946	chr9	72843633	72843783	151	109	7	46.16	12.15	-10559		Gpbp1	NM_028487	Mm.57286	chr13	112293473	112293712	240	131	10	56	14.89	-13355
Robo3	NM_001164767	Mm.212826	chr9	37251262	37251395	134	80	7	49.82	14.58	-10582		Dtl	NM_029766	Mm.189102	chr1	193412736	193412892	157	49	8	54.13	12.24	-13372
Dld	NM_007861	Mm.3131	chr12	32046846	32046932	87	43	7	65.47	16.57	-10587		Phxr4	NR_028271	Mm.41972	chr9	13221151	13221247	97	48	8	65.8	14.55	-13381
Fcrl5	NM_001113238	Mm.331122	chr3	87229046	87229206	161	49	14	63.61	13.14	-10608		Cbln1	NM_019626	Mm.4880	chr8	90009850	90010005	156	39	7	45.79	14.89	-13398
Gm15319	NM_001177408	Mm.478252	chr8	19969098	19969720	623	291	52	42.42	3.47	-10609		Aoah	NM_012054	Mm.314046	chr13	20872457	20872687	231	116	15	93.74	32.25	-13414
Scfd1	NM_029825	Mm.216511	chr12	52467848	52468002	155	107	7	44.1	13.99	-10611		Mir703	NR_030484	-	chr5	98917985	98918203	219	113	10	59.77	17.37	-13415
Gm14346	NM_001085551	Mm.443264	chrX	30303523	30303773	251	123	16	82.28	14.99	-10615		Vmn1r173	NM_001166718	Mm.480277	chr7	24473888	24473979	92	46	11	125.77	27.29	-13426
Olfr853	NM_146906	Mm.377745	chr9	19352975	19353103	129	38	7	51	14.58	-10641		Terc	NR_001579	-	chr3	96232144	96232297	154	44	9	61.39	15.92	-13432
Slfn10-ps	NR_073524	Mm.341645	chr11	82864586	82864762	177	99	8	49.77	12.15	-10650		Vmn1r12	NM_001101579	Mm.475092	chr6	57095434	57095518	85	42	7	78.13	17.37	-13437
Wt1	NM_144783	Mm.389339	chr2	104955924	104956079	156	109	7	45.17	14.58	-10652		Sp110	NM_175397	Mm.335802	chr1	87513816	87514481	666	102	46	50.61	4.19	-13452
Rtkn2	NM_001081346	Mm.209844	chr10	67431583	67431717	135	88	8	59.15	17.02	-10674		Mir509	NR_030575	-	chrX	65276758	65276913	156	53	7	45.79	14.89	-13457
Vmn2r47	NM_001105151	Mm.465205	chr7	10437312	10437467	156	37	7	45.17	9.72	-10675		Ms4a4b	NM_021718	Mm.33957	chr19	11504459	11504621	163	118	7	44.46	12.41	-13470
Gm3139	NM_001243937	Mm.487156	chr5	94944530	94944670	141	87	7	41.48	9.72	-10691		Pydc3	NM_001162938	Mm.303377	chr1	175590218	175590377	160	108	7	45.02	9.92	-13484
Olfr620	NM_146812	Mm.377699	chr7	110771516	110771606	91	45	11	109.24	20.42	-10696		Gm156	NM_001014997	Mm.290598	chr6	129739316	129739495	180	42	12	79.68	19.1	-13491
Gm10487	NM_001100609	Mm.483167	chrX	32933371	32933534	164	100	8	44.28	9.56	-10710		Trim43b	NM_001170884	Mm.425592	chr9	89001082	89001233	152	107	7	45.81	14.51	-13516
H2-M10.3	NM_201608	Mm.303091	chr17	36516031	36516121	91	45	10	112.27	24.31	-10714		Zfp781	NM_199062	Mm.351497	chr10	81406717	81406857	141	38	7	48.88	12.41	-13530
Enkd1	NM_198299	Mm.276087	chr8	108242724	108242929	206	67	17	42.31	8.72	-10723		Vmn2r114	NM_001102584	Mm.469838	chr17	23462730	23462859	130	91	11	93.14	17.37	-13541
Adam26b	NM_001009547	Mm.55952	chr8	44624119	44624252	134	96	7	49.82	12.15	-10724		Olfr506	NM_001011871	Mm.377380	chr7	115742155	115742319	165	120	15	124.94	32.25	-13547
Gm8693	NM_001167154	Mm.482054	chr7	21299184	21299438	255	114	14	86.11	19.2	-10730		Olfr1226	NM_146967	Mm.223360	chr2	89047658	89047805	148	79	8	56.64	12.41	-13548
Ccdc89	NM_027298	Mm.307198	chr7	97564048	97564157	110	39	8	55.71	12.57	-10734		Gm13084	NM_001005371	Mm.332024	chr4	143419448	143419625	178	108	15	114.27	29.46	-13560
Gm4179	NM_001167169	Mm.482058	chr7	22824575	22824718	144	92	8	56.88	12.15	-10751		Cntn4	NM_001109749	Mm.321683	chr6	105614090	105614265	176	45	8	47.21	11.2	-13603
1700029H14Rik	NM_001080781	Mm.46136	chr8	13573191	13573378	188	52	12	67.75	23.02	-10795		5430427M07Rik	NR_045858	Mm.442093	chr12	92270545	92270737	193	84	12	84.05	24.81	-13658
AY761184	NM_001007582	Mm.14269	chr8	22824873	22825011	139	49	12	96.33	22.69	-10803		Gm3286	NM_001167792	Mm.464276	chr5	95926011	95926143	133	88	7	50.69	14.89	-13661
Zfp317	NM_172918	Mm.67366	chr9	19415699	19415826	128	32	7	46.58	12.54	-10803		Gmcl1	NM_011818	Mm.321452	chr6	86697002	86697089	88	44	7	67.16	17.37	-13674
G530011O06Rik	NR_029457	Mm.34441	chrX	166427578	166427820	243	83	47	54.76	6.16	-10812		Rn4.5s	NR_002841	-	chr6	47716475	47716815	341	129	24	51.81	8.4	-13680
Speer4a	NM_029376	Mm.374273	chr5	26376791	26376937	147	67	7	40.89	7.94	-10813		Csn1s1	NM_007784	Mm.427467	chr5	88081452	88081608	157	111	20	189.06	47.14	-13685
5830411N06Rik	NM_175533	Mm.85125	chr7	147422323	147422428	106	53	7	45.45	12.11	-10823		Calb1	NM_009788	Mm.277665	chr4	15794671	15794796	126	47	9	72.69	19.85	-13692
Slc25a14	NM_011398	Mm.34953	chrX	45965889	45966040	152	43	7	45.96	12.15	-10824		Sp100	NM_013673	Mm.290906	chr1	87532845	87533155	311	67	16	49.27	7.07	-13712
Gm3376	NM_001270512	Mm.491824	chrY	2376324	2376496	173	105	17	46.53	7.91	-10828		Vmn1r209	NM_001013787	Mm.377950	chr13	22912070	22912224	155	45	7	45.98	9.92	-13728
Ly86	NM_010745	Mm.2639	chr13	37426330	37426513	184	49	9	57.13	17.02	-10834		Olfr1029	NM_001011852	Mm.422653	chr2	85801566	85801741	176	73	9	48.92	7.47	-13730
9530026F06Rik	NR_040483	Mm.402964	chr1	61424349	61424466	118	46	7	53.78	14.58	-10880		Olfr1367	NM_146533	Mm.377553	chr13	21424926	21425126	201	90	9	54.56	14.89	-13782
Mthfd2l	NM_026788	Mm.153030	chr5	91349227	91349383	157	109	8	44.28	9.15	-10885		Olfr1252	NM_207568	Mm.377275	chr2	89576035	89576189	155	50	12	95.32	24.81	-13819
Il20	NM_021380	Mm.103794	chr1	132818639	132818888	250	140	13	78.9	19.45	-10906		Gbp11	NM_001039647	Mm.458435	chr5	105789211	105789364	154	111	9	62.8	11.79	-13831
Gm3286	NM_001167792	Mm.464276	chr5	95928715	95928917	203	113	8	44.28	14.2	-10932		BC027231	NM_145972	Mm.310573	chr16	44710534	44710654	121	38	7	45.81	9.63	-13841
Vmn1r29	NM_053232	Mm.377156	chr6	58246291	58246418	128	62	10	81.89	17.02	-10937		Pcolce2	NM_029620	Mm.46016	chr9	95524091	95524248	158	110	7	45.4	9.92	-13845
Gm14403	NR_036450	Mm.425117	chr2	177271903	177272077	175	75	9	59.05	14.58	-10952		Reg3b	NM_011036	Mm.2553	chr6	78306940	78307143	204	70	12	81.25	22.33	-13868
Olfr1271	NM_146793	Mm.389298	chr2	90117409	90117605	197	147	17	133.81	38.89	-10971		Wls	NR_037590	Mm.6766	chr3	159488701	159488833	133	87	7	50.69	14.89	-13870
Gdf15	NM_011819	Mm.31325	chr8	73166409	73166650	242	130	16	102.35	19.75	-11005		Slit2	NM_178804	Mm.289739	chr5	48360420	48360558	139	92	8	54.83	11.06	-13881
Xcr1	NM_011798	Mm.390241	chr9	123782123	123782314	192	140	48	76.12	8.27	-11017		Zfp184	NM_183014	Mm.187446	chr13	22022997	22023118	122	75	12	95.02	21.36	-13890
1700017N19Rik	NM_001081246	Mm.72646	chr10	100043920	100044078	159	80	8	53.44	12.15	-11019		Cyp2c65	NM_028191	Mm.482578	chr19	39121532	39121653	122	70	8	54.83	13.59	-13893
Rictor	NM_030168	Mm.275811	chr15	6647257	6647471	215	94	10	59.68	12.15	-11029		Amph	NM_175007	Mm.101650	chr13	19025996	19026478	483	339	31	79.52	8.18	-13904
Olfr622	NM_147083	Mm.377832	chr7	110799632	110799764	133	52	9	69.74	19.45	-11032		Gm4541	NR_033693	Mm.463581	chr7	23922754	23922919	166	113	8	52.66	14.89	-13912
Slain1	NM_198014	Mm.27548	chr14	104038365	104038472	108	46	7	52.91	13.22	-11048		Vmn2r72	NM_001105185	Mm.469907	chr7	92917341	92917456	116	72	15	147.96	34.73	-13922
Gm3259	NM_001270456	Mm.402477	chr5	95723747	95723906	160	121	8	47.27	10.2	-11073		Olfr1330	NM_146334	Mm.223025	chr4	118551707	118551814	108	53	9	77.6	19.59	-13929
Khnyn	NM_027143	Mm.37592	chr14	56492671	56492836	166	43	8	49.58	13.6	-11091		Gm14354	NM_029106	Mm.431329	chrX	3560928	3561071	144	98	9	48.92	7.64	-13935
Gm16451	NM_001167149	Mm.482060	chr7	22914247	22914442	196	115	9	54.74	14.58	-11098		Hnf4g	NM_013920	Mm.330897	chr3	3493953	3494142	190	140	16	102.54	24.19	-13936
Ctsc	NM_009982	Mm.322945	chr7	95415378	95415629	252	115	13	61.04	10.42	-11109		Olfr121	NM_146629	Mm.223020	chr17	37871741	37871892	152	102	10	74.18	21.77	-13967
Olfr611	NM_146727	Mm.377656	chr7	110677907	110678084	178	130	10	67.61	14.58	-11141		Gm13177	NM_001081248	Mm.439623	chr4	144189590	144189684	95	47	12	125.77	29.77	-13972
Olfr418-ps1	NM_146651	Mm.377611	chr1	175188979	175189177	199	148	25	214.93	48.62	-11150		Fbxo16	NM_015795	Mm.65308	chr14	65871493	65871632	140	53	7	41.48	9.65	-13991
Olfr658	NM_147049	Mm.223432	chr7	111806961	111807084	124	42	7	46.58	10.12	-11184		Slc22a21	NM_019723	Mm.154284	chr11	53807488	53807622	135	39	7	50.23	12.41	-13998
Hic2	NM_178922	Mm.261602	chr16	17222414	17222607	194	69	26	41.18	4.87	-11196		Gm5346	NM_001025240	Mm.383319	chr8	44726492	44726585	94	47	10	101.26	24.81	-14000
Rasef	NM_001017427	Mm.389582	chr4	73447715	73447808	94	47	9	88.6	21.88	-11256		Pwp1	NM_133993	Mm.18834	chr10	85320525	85320625	101	50	19	220.08	47.14	-14000
Lypd6	NR_033304	Mm.130607	chr2	49910579	49910739	161	111	7	44.21	9.72	-11258		Gm13152	NM_001039209	Mm.440486	chr4	146535813	146536028	216	110	11	54.06	10.61	-14051
Olfr1153	NM_146640	Mm.377603	chr2	87724981	87725115	135	93	7	49.59	14.58	-11259		4930545E07Rik	NR_045374	Mm.60874	chr18	17753473	17753614	142	95	11	88.89	24.81	-14069
Btn2a2	NM_175938	Mm.129668	chr13	23591959	23592106	148	38	7	46.77	9.72	-11271		Gm21637	NM_001270685	Mm.431329	chrX	30809076	30809310	235	97	17	66.08	9.62	-14076
Vmn2r23	NM_001104638	Mm.469874	chr6	123641531	123641603	73	36	8	107.12	17.65	-11271		Olfr1330	NM_146334	Mm.223025	chr4	118551559	118551699	141	49	16	125.05	25.13	-14081
Ttc7b	NM_001033213	Mm.295441	chr12	101770268	101770430	163	51	7	43.46	12	-11287		Gm10665	NM_001167160	Mm.484986	chr7	23263132	23263297	166	47	12	91.77	22.33	-14085
4930402K13Rik	NM_001270700	Mm.50374	chrX	8670356	8670425	70	35	8	112.27	19.45	-11296		Gm10670	NM_001167161	Mm.389840	chr7	21074313	21074480	168	47	19	170.88	42.18	-14086
4930444M15Rik	NR_045660	Mm.159571	chr14	76931928	76931996	69	34	7	100.26	17.02	-11300		Vmn1r60	NM_001166732	Mm.480267	chr7	5510748	5510839	92	46	7	67.16	17.37	-14093
Slc7a12	NM_080852	Mm.215250	chr3	14469305	14469440	136	85	11	89.98	24.31	-11308		Pwp1	NM_133993	Mm.18834	chr10	85320377	85320505	129	71	13	93.51	18.07	-14127
Slc7a3	NM_007515	Mm.5140	chrX	98291958	98292107	150	48	8	55.46	12.15	-11315		Olfr257	NM_207554	Mm.309892	chr15	98158077	98158236	160	37	8	47.21	12.22	-14135
Ctsc	NM_009982	Mm.322945	chr7	95415221	95415341	121	48	9	52.42	9.87	-11333		Asb9	NM_027027	Mm.79031	chrX	160921649	160921809	161	43	7	44.83	12.41	-14142
Bag2	NM_145392	Mm.247037	chr1	33825825	33825967	143	105	7	47.82	12.15	-11335		A830082N09Rik	NR_015526	Mm.156915	chr10	33728933	33729063	131	78	7	51.16	9.92	-14150
Eif2c2	NM_153178	Mm.485830	chr15	73026650	73026804	155	109	7	41.09	8.43	-11382		Olfr361	NM_146368	Mm.377459	chr2	36955321	36955544	224	113	11	67.52	19.85	-14168
Cbx3	NM_007624	Mm.393602	chr6	51409106	51409267	162	117	7	40.96	8.78	-11391		Vmn2r23	NM_001104638	Mm.469874	chr6	123638573	123638723	151	96	7	46.78	12.41	-14169
Slc38a1	NM_001166458	Mm.103568	chr15	96484632	96484807	176	125	9	58.83	14.58	-11413		Large	NM_010687	Mm.324371	chr8	75890587	75890740	154	50	7	43.54	11.37	-14182
Nrd1	NM_146150	Mm.274950	chr4	108661893	108662019	127	84	9	71.56	19.45	-11432		Ptrhd1	NM_001204912	Mm.250552	chr12	4219748	4220097	350	89	21	40.52	5.94	-14189
Rab12	NM_024448	Mm.248313	chr17	66880381	66880531	151	100	7	46.16	14.58	-11471		Slfn1	NM_011407	Mm.10948	chr11	82916029	82916173	145	93	7	48.02	9.92	-14224
Olfr340	NM_146951	Mm.377768	chr2	36296582	36296702	121	46	8	63.02	17.02	-11478		Scgb1b30	NM_001099330	Mm.465197	chr7	34866100	34866237	138	92	7	45.79	13.17	-14257
Spag6	NM_015773	Mm.31701	chr16	16840894	16840979	86	43	7	66.43	17.02	-11481		AI593442	NM_178906	Mm.335160	chr9	52501698	52501870	173	126	10	69.7	19.85	-14290
Crb1	NM_133239	Mm.95700	chr1	141285103	141285263	161	41	8	41.09	8.76	-11491		Heph	NM_001159628	Mm.277092	chrX	93636420	93636495	76	38	9	124.32	21.77	-14316
1700011E24Rik	NM_029298	Mm.50108	chr17	87838533	87838633	101	50	7	55.99	17.02	-11502		Pcdh17	NM_001013753	Mm.153643	chr14	84828984	84829155	172	52	8	51.45	12.41	-14333
Ctsc	NM_009982	Mm.322945	chr7	95414981	95415207	227	104	11	42.89	8.55	-11517		2610005L07Rik	NR_028428	Mm.359054	chr8	20034531	20034991	461	247	34	76.06	7.93	-14386
Snord116	NR_002895	Mm.423722	chr7	67033351	67033644	294	83	19	43.95	5.38	-11524		Olfr123	NM_146630	Mm.271474	chr17	37917952	37918048	97	48	13	138.48	32.25	-14390
Spats2l	NM_001164566	Mm.159989	chr1	57890755	57890914	160	119	7	44.02	9.6	-11540		Smim15	NM_001048250	Mm.29464	chr13	108820179	108820290	112	59	7	56.07	14.89	-14429
Ripk3	NM_001164108	Mm.46612	chr14	56419204	56419378	175	50	10	63.1	12.89	-11560		Gm10922	NM_001085554	Mm.457962	chrX	4009959	4010126	168	51	11	80.88	24.81	-14437
Mcm6	NM_008567	Mm.4933	chr1	130267715	130267915	201	102	10	62.49	12.15	-11584		Gm14346	NM_001085551	Mm.443264	chrX	30307434	30307593	160	53	11	83.19	24.81	-14456
Gvin1	NM_029000	Mm.458429	chr7	113370387	113370492	106	53	7	55.99	17.02	-11586		Ppp2r2b	NR_073583	Mm.26134	chr18	43073544	43073726	183	78	11	43.46	10.48	-14462
A830019L24Rik	NR_040551	Mm.136397	chr3	142894360	142894470	111	67	10	88.19	21.88	-11591		Casp14	NM_009809	Mm.20940	chr10	78195455	78195590	136	51	8	47.21	10.39	-14468
Ddost	NM_007838	Mm.7236	chr4	137849004	137849108	105	52	7	55.99	17.02	-11596		Ndufaf4	NM_026742	Mm.204831	chr4	24810688	24810781	94	47	8	73.23	17.56	-14494
Zfpm2	NM_011766	Mm.39496	chr15	40474918	40475080	163	41	7	43.84	12.15	-11628		Acot2	NM_134188	Mm.371675	chr12	85314185	85314370	186	53	10	66.62	14.89	-14572
Map7d2	NM_001081124	Mm.160079	chrX	155840811	155840922	112	53	15	144.85	31.99	-11645		Dnm3	NM_172646	Mm.441620	chr1	164422692	164422885	194	53	20	113.18	22.23	-14580
Sytl5	NM_177704	Mm.246606	chrX	9450971	9451131	161	112	10	71.91	12.15	-11664		Vmn2r-ps54	NR_004441	Mm.159597	chr7	48908751	48908918	168	45	9	61.4	17.37	-14587
Olfr1200	NM_001005227	Mm.377285	chr2	88620109	88620212	104	52	7	55.99	17.02	-11691		Tnfrsf10b	NM_020275	Mm.193430	chr14	70152585	70152736	152	100	8	55.71	17.37	-14593
Cyp3a41a	NM_017396	Mm.379071	chr5	146543352	146543500	149	95	7	46.56	12.15	-11735		Gmds	NM_146041	Mm.247143	chr13	32444911	32445058	148	98	9	66.33	12.41	-14596
Pogk	NM_175170	Mm.192094	chr1	168351648	168351750	103	51	8	66.43	19.45	-11740		Defa20	NM_183268	Mm.327348	chr8	22605027	22605186	160	100	10	73.06	12.41	-14600
Slc46a1	NM_026740	Mm.131618	chr11	78267344	78267506	163	113	7	41.09	11.09	-11745		Gm14347	NM_001085543	Mm.457960	chrX	3892304	3892474	171	53	8	51.65	9.92	-14653
Vmn2r82	NM_001101572	Mm.469866	chr10	78807457	78807701	245	125	12	71.1	17.02	-11753		Zfp317	NM_172918	Mm.67366	chr9	19411792	19411913	122	73	7	50.66	13.64	-14669
Vmn1r107	NM_001166759	Mm.480248	chr7	22767713	22767894	182	109	8	44.68	12.89	-11783		Vmn2r88	NM_011686	Mm.377117	chr14	52015876	52016119	244	125	10	55.32	19.85	-14674
Osgin2	NM_145950	Mm.46455	chr4	15952780	15952905	126	39	9	71.88	19.45	-11795		2310005G13Rik	NM_183281	Mm.58105	chr16	57086095	57086263	169	84	8	47.21	12.91	-14720
Olfr1513	NM_001012269	Mm.377327	chr14	52981415	52981649	235	131	13	82.21	19.45	-11827		Adam26a	NM_010085	Mm.334510	chr8	44676717	44676927	211	112	8	44.56	14.89	-14768
Olfr292	NM_146620	Mm.271466	chr7	93824975	93825068	94	47	7	58.01	13.42	-11828		Cyp2c40	NM_010004	Mm.353875	chr19	39902031	39902210	180	46	9	55.73	11.46	-14773
Hck	NM_001172117	Mm.715	chr2	152922322	152922424	103	51	7	51.43	14.71	-11830		Vmn2r116	NM_001104580	Mm.469848	chr17	23506933	23507023	91	45	7	67.16	17.37	-14791
Acss3	NM_001142804	Mm.336072	chr10	106572507	106572657	151	46	7	46.16	9.72	-11833		Olfr611	NM_146727	Mm.377656	chr7	110681668	110681830	163	42	8	53.29	17.37	-14814
Dydc1	NM_027094	Mm.55734	chr14	41874243	41874585	343	118	19	42.46	4.37	-11838		Eif4g3	NM_172703	Mm.268903	chr4	137534495	137534647	153	53	8	55.48	9.92	-14822
Gm13084	NM_001005371	Mm.332024	chr4	143417797	143417897	101	50	7	55.99	17.02	-11851		Olfr1062	NM_147078	Mm.246633	chr2	86278640	86278831	192	73	10	65.27	14.89	-14882
4930553E22Rik	NR_040567	Mm.417813	chr16	84359420	84359588	169	107	8	51.35	14.58	-11860		Serpina1a	NM_001252569	Mm.439692	chr12	105116594	105116838	245	124	15	99.85	19.85	-14889
Adam25	NM_011781	Mm.483208	chr8	41825629	41825808	180	51	8	49.2	12.15	-11881		Taf1	NM_001081008	Mm.261750	chrX	98713109	98713173	65	32	8	125.77	19.85	-14932
Rbm44	NM_001033408	Mm.295940	chr1	93029712	93029849	138	85	8	58.37	14.58	-11882		Clasp2	NM_001081960	Mm.222272	chr9	113706712	113706857	146	44	7	44.93	9.03	-14947
Gm732	NM_001033252	Mm.300779	chrX	105155635	105155787	153	52	8	54.77	17.02	-11912		Dnahc10	NM_019536	Mm.261014	chr5	125190343	125190651	309	160	23	51.83	6.1	-14951
Olfr114	NM_146287	Mm.377414	chr17	37739118	37739318	201	113	12	80.96	24.31	-11935		Acss3	NM_001142804	Mm.336072	chr10	106575631	106575784	154	48	7	46.18	12.41	-14959
Rfesd	NM_001131069	Mm.266515	chr13	76167998	76168178	181	99	8	49.01	14.58	-11937		Cnot7	NM_001271542	Mm.272551	chr8	41616132	41616224	93	46	7	67.16	17.37	-14977
9030617O03Rik	NM_145448	Mm.218590	chr12	102005248	102005457	210	123	9	52.15	17.02	-11961
Bmp15	NM_009757	Mm.42160	chrX	5909787	5909881	95	47	8	77.31	19.45	-11993
Olfr39	NM_146825	Mm.223248	chr9	20074682	20074820	139	98	7	46.58	11.34	-12014
Vmn1r10	NM_053231	Mm.436285	chr6	57051263	57051432	170	128	9	60.16	17.02	-12027
Gm15104	NM_001101501	Mm.159296	chrX	146759990	146760096	107	53	7	40.27	10.19	-12136
Lipo1	NM_001013770	Mm.485511	chr19	33676824	33676991	168	126	10	70.08	21.88	-12149
Ret	NM_009050	Mm.57199	chr6	118159811	118159981	171	103	8	44.28	11.96	-12152
Adam25	NM_011781	Mm.483208	chr8	41825270	41825402	133	49	7	50.05	14.58	-12242
Slfn2	NM_011408	Mm.278689	chr11	82866323	82866499	177	44	12	79.12	22.7	-12246
Gm5800	NM_001034102	Mm.425915	chr14	52349033	52349120	88	44	9	100.26	21.88	-12270
Gm16386	NR_030709	Mm.484007	chr17	22966915	22967143	229	91	12	66.71	16.61	-12292
Olfr611	NM_146727	Mm.377656	chr7	110679080	110679233	154	110	11	84.04	21.88	-12294
Olfr1269	NM_146342	Mm.377440	chr2	89971929	89972132	204	128	9	53.23	9.72	-12304
Agtr2	NM_007429	Mm.2679	chrX	21049322	21049539	218	97	14	95.93	26.74	-12330
Sirpb1b	NM_001173460	Mm.423523	chr3	15587296	15587449	154	108	7	45.56	9.72	-12339
Gm21637	NM_001270685	Mm.431329	chrX	30810844	30810990	147	50	7	46.5	11.97	-12355
Cyp2c40	NM_010004	Mm.353875	chr19	39899578	39899792	215	86	13	87.01	14.58	-12360
Hspa12b	NM_028306	Mm.277465	chr2	130940640	130940865	226	126	9	49.43	17.02	-12381
4930441O14Rik	NR_027969	Mm.145530	chr13	67817770	67817946	177	41	11	77.47	17.02	-12387
Chm	NM_018818	Mm.257316	chrX	110311471	110311652	182	48	17	139.54	29.17	-12395
Vmn1r143	NM_001166750	Mm.484971	chr7	22961884	22962043	160	113	8	53.23	9.72	-12398
E130309F12Rik	NM_178756	Mm.299460	chr4	49059812	49060012	201	95	12	80.96	24.31	-12426
Vmn1r201	NM_134221	Mm.377209	chr13	22554014	22554095	82	41	8	88.6	19.45	-12431
Vmn1r116	NM_001166744	Mm.480256	chr7	21644802	21644934	133	36	8	55.71	10.85	-12436
Fmo4	NM_144878	Mm.155164	chr1	164755000	164755194	195	123	12	82.49	24.31	-12443
Ccdc37	NM_173775	Mm.386876	chr6	90390883	90391045	163	60	7	41.09	8.87	-12469
BC051070	NM_178412	Mm.261645	chr3	106221541	106221634	94	47	9	88.6	21.88	-12488
Ifit3	NM_010501	Mm.426079	chr19	34645389	34645538	150	105	7	46.36	12.15	-12524
Wdtc1	NM_199306	Mm.226576	chr4	132907668	132907859	192	103	9	55.52	17.02	-12541
Serpina1a	NM_001252569	Mm.439692	chr12	105114276	105114428	153	103	13	105.83	29.17	-12550
Gm14851	NM_001177482	Mm.429748	chr8	22248258	22248328	71	35	7	88.6	17.02	-12564
Rn4.5s	NR_002841	-	chr6	47715418	47715720	303	98	23	44.77	4.8	-12592
Obox5	NM_145709	Mm.222738	chr7	16323026	16323158	133	97	7	50.05	9.72	-12595
Dmd	NM_007868	Mm.275608	chrX	80181553	80181703	151	51	11	84.97	17.02	-12604
Olfr111	NM_001005485	Mm.383371	chr17	37654248	37654377	130	49	7	50.76	12.15	-12604
4933430H16Rik	NR_045855	Mm.76818	chr7	90132453	90132665	213	74	13	75.2	15.45	-12626
Scgb1b20	NM_001270543	Mm.349644	chr7	34145557	34145731	175	67	8	44.28	10.2	-12628
Vmn1r87	NM_134227	Mm.377215	chr7	13730236	13730380	145	110	7	47.39	9.72	-12639
Eml6	NM_146016	Mm.445271	chr11	29938575	29938754	180	117	8	49.17	9.72	-12659
Zswim2	NM_027964	Mm.116957	chr2	83793949	83794088	140	96	7	48.47	12.15	-12662
Ifng	NM_008337	Mm.240327	chr10	117865337	117865499	163	81	7	43.84	9.72	-12684
4932411N23Rik	NM_177705	Mm.60998	chrX	123363037	123363135	99	49	8	66.43	19.45	-12689
Vmn1r21	NM_134183	Mm.377179	chr6	57807106	57807230	125	49	12	105.5	26.74	-12704
Triml1	NM_177742	Mm.64542	chr8	44239496	44239612	117	68	13	121.05	29.17	-12724
Rad18	NM_001167730	Mm.103812	chr6	112659268	112659500	233	131	10	56.37	14.58	-12735
Dtnbp1	NM_025772	Mm.352311	chr13	45110108	45110230	123	93	7	52.48	12.15	-12736
B3galnt2	NM_178640	Mm.21686	chr13	14034149	14034295	147	46	8	56.16	14.58	-12745
Trpc5	NM_009428	Mm.328378	chrX	141135337	141135524	188	142	13	94.36	26.74	-12756
Zfp101	NM_009542	Mm.4417	chr17	33544281	33544428	148	66	7	46.77	12.15	-12765
1700066O22Rik	NR_015541	Mm.444721	chr18	57706073	57706278	206	116	10	61.46	14.58	-12783
Gbp1	NM_010259	Mm.457978	chr3	142244967	142245057	91	45	12	137.22	29.17	-12798
Slc35f1	NM_178675	Mm.338690	chr10	52397399	52397536	138	91	11	78.04	21.6	-12816
Lacc1	NM_172488	Mm.89278	chr14	77449207	77449338	132	47	7	49.9	12	-12830
Lars2	NM_153168	Mm.276076	chr9	123263084	123263243	160	117	7	44.4	9.72	-12856
4933403O08Rik	NM_001177389	Mm.158538	chrX	109339748	109339824	77	38	7	88.6	17.02	-12871
Speer4e	NM_001122661	Mm.483184	chr5	14951168	14951436	269	178	17	42.31	5.69	-12871
Ptrhd1	NM_001204912	Mm.250552	chr12	4221065	4221675	611	82	39	67.2	4.97	-12879
Matn3	NM_010770	Mm.42226	chr12	8941757	8941917	161	87	8	41.09	8.76	-12890
Dtnbp1	NM_025772	Mm.352311	chr13	45110296	45110459	164	60	9	43.23	8.92	-12891
Pot1b	NM_028370	Mm.177073	chr17	55864769	55864865	97	48	8	77.31	19.45	-12891
Mypn	NM_182992	Mm.259767	chr10	62679547	62679772	226	53	30	275.58	43.75	-12900
Olfr209	NM_207551	Mm.377319	chr16	59374878	59375019	142	92	10	77.35	21.88	-12928
Slc22a26	NM_146232	Mm.207060	chr19	7889976	7890131	156	123	7	45.17	12.15	-12942
Gm17495	NM_001177584	Mm.422023	chr17	40643920	40644112	193	67	11	73.43	21.88	-12983
Abcb11	NM_021022	Mm.439855	chr2	69193553	69193809	257	108	56	56.65	6.67	-12988
Olfr1252	NM_207568	Mm.377275	chr2	89575207	89575308	102	51	8	60.89	16.65	-12992
AU019823	NM_212449	Mm.335149	chr9	50438477	50438650	174	118	9	59.27	12.15	-13026
Olfr472	NM_146774	Mm.389960	chr7	115033081	115033231	151	106	7	46.16	9.72	-13045
D630023F18Rik	NM_175293	Mm.348057	chr1	65182773	65182933	161	42	7	44.21	9.72	-13048
Serpina1a	NM_001252569	Mm.439692	chr12	105114800	105114948	149	104	15	83.98	17.56	-13075
C230091D08Rik	NR_015479	Mm.474161	chr7	66592499	66592649	151	107	7	46.16	9.72	-13087
Gm10081	NM_001162940	Mm.457863	chr7	114263426	114263572	147	39	8	56.16	17.02	-13092
A630073D07Rik	NM_001142969	Mm.156682	chr6	132590579	132590761	183	50	18	140.6	36.27	-13100
Prpf39	NM_177806	Mm.283339	chr12	66124172	66124325	154	46	7	45.56	9.72	-13102
AI987944	NM_001199330	Mm.379390	chr7	48661845	48661987	143	48	8	57.13	14.58	-13144
Olfr346	NM_146938	Mm.223338	chr2	36530330	36530480	151	48	9	58.24	14.38	-13145
4930447A16Rik	NM_029113	Mm.107630	chr15	37342033	37342195	163	127	7	43.84	9.72	-13148
Olfr393	NM_147008	Mm.451672	chr11	73674738	73674866	129	49	13	115.48	29.17	-13162
Lars2	NM_153168	Mm.276076	chr9	123262838	123262981	144	53	7	47.61	12.15	-13166
G530011O06Rik	NR_029457	Mm.34441	chrX	166429759	166430169	411	288	53	46.86	8.51	-13198
Mup4	NM_008648	Mm.457982	chr4	59986628	59986776	149	108	10	60.96	15.63	-13199
Dtnbp1	NM_025772	Mm.352311	chr13	45110539	45110701	163	129	7	43.84	14.58	-13203
Olfr506	NM_001011871	Mm.377380	chr7	115742565	115742653	89	44	10	112.27	24.31	-13213
1700012I11Rik	NR_045140	Mm.63770	chr15	67044962	67045202	241	132	10	54.99	17.02	-13236
Olfr988	NM_001011534	Mm.389313	chr2	85207205	85207423	219	115	11	49.84	14.62	-13239
Ube2k	NM_016786	Mm.319512	chr5	65915111	65915234	124	82	7	52.23	14.58	-13306
Adam26b	NM_001009547	Mm.55952	chr8	44626727	44626843	117	73	8	64.22	17.02	-13309
Clec2g	NM_001168223	Mm.439891	chr6	128907756	128907973	218	102	8	42.81	14.58	-13319
Arl4d	NM_025404	Mm.266840	chr11	101513464	101513619	156	50	7	45.17	12.15	-13340
Ssxb3	NM_198898	Mm.484393	chrX	8179681	8179761	81	40	9	112.27	21.88	-13349
Rbbp8	NR_045526	Mm.154275	chr18	11802388	11802589	202	98	12	72.47	16.49	-13371
Phactr3	NM_001177789	Mm.44413	chr2	177840247	177840402	156	48	7	45.17	12.15	-13384
Sytl5	NM_177704	Mm.246606	chrX	9449249	9449394	146	109	7	47.18	12.15	-13389
Gm13238	NR_033612	Mm.276881	chr4	145413587	145413818	232	141	10	44.61	9.01	-13393
Aoah	NM_012054	Mm.314046	chr13	20872484	20872709	226	92	16	113.67	34.03	-13411
Mir703	NR_030484	-	chr5	98917992	98918147	156	104	7	45.17	12.15	-13413
Gm10081	NM_001162940	Mm.457863	chr7	114263764	114263918	155	42	7	45.36	12.15	-13433
Olfr635	NM_147118	Mm.377860	chr7	111114164	111114359	196	92	13	88.68	16	-13433
Terc	NR_001579	-	chr3	96232153	96232269	117	39	9	74.83	19.45	-13436
Scgb2b24	NM_177446	Mm.261648	chr7	34537715	34537879	165	51	8	52.17	12.15	-13452
Olfr1312	NM_146362	Mm.377456	chr2	111896547	111896754	208	98	12	66.71	16.97	-13458
Mir509	NR_030575	-	chrX	65276767	65276943	177	48	8	44.74	14.65	-13461
Ms4a4b	NM_021718	Mm.33957	chr19	11504544	11504626	83	41	7	77.31	17.02	-13462
Vmn2r23	NM_001104638	Mm.469874	chr6	123639324	123639486	163	32	8	52.59	12.15	-13482
Gm156	NM_001014997	Mm.290598	chr6	129739315	129739439	125	49	8	44.28	8.74	-13497
D830030K20Rik	NM_177135	Mm.350858	chr14	3210855	3210984	130	76	8	52.67	11.66	-13514
Cadm2	NM_001145977	Mm.394300	chr16	67634579	67634715	137	92	9	43.23	7.45	-13518
Zfp781	NM_199062	Mm.351497	chr10	81406697	81406864	168	47	15	100.31	23.99	-13519
Olfr933	NM_146441	Mm.271361	chr9	38769682	38769765	84	42	7	74.83	16	-13538
Olfr506	NM_001011871	Mm.377380	chr7	115742159	115742388	230	119	20	154.72	41.32	-13544
Olfr954	NM_146331	Mm.377437	chr9	39255375	39255566	192	94	11	73.67	21.88	-13548
Gm13084	NM_001005371	Mm.332024	chr4	143419413	143419651	239	138	21	162.42	43.75	-13555
Matn3	NM_010770	Mm.42226	chr12	8941107	8941249	143	36	7	41.09	11.67	-13591
Tgtp1	NM_011579	Mm.15793	chr11	48819300	48819453	154	42	9	52.42	10.77	-13594
Gm13103	NM_177571	Mm.252206	chr4	143422722	143422883	162	38	8	52.8	17.02	-13639
Lonp1	NM_028782	Mm.329136	chr17	56779942	56780069	128	48	8	61.02	17.02	-13664
Rps3a	NM_016959	Mm.399829	chr3	85960173	85960302	130	81	9	70.64	19.45	-13664
Lacc1	NM_172488	Mm.89278	chr14	77450007	77450177	171	103	8	50.95	9.72	-13686
Calb1	NM_009788	Mm.277665	chr4	15794626	15794764	139	93	14	122.85	31.6	-13691
Csn1s1	NM_007784	Mm.427467	chr5	88081438	88081599	162	118	14	113.58	31.6	-13692
Myo1f	NM_053214	Mm.42019	chr17	33678894	33679036	143	44	7	47.82	9.72	-13713
Hck	NM_001172117	Mm.715	chr2	152920347	152920517	171	120	9	59.93	14.58	-13736
Rhox4d	NM_001039695	Mm.386600	chrX	34915182	34915335	154	121	7	45.56	9.72	-13738
Vmn2r56	NM_001104648	Mm.469869	chr7	13332102	13332255	154	104	7	45.56	12.15	-13752
Ptrhd1	NM_001204912	Mm.250552	chr12	4220041	4220357	317	186	22	48.42	5.68	-13799
Olfr1252	NM_207568	Mm.377275	chr2	89576037	89576135	99	49	10	91.28	20.2	-13820
Olfr77	NM_146339	Mm.261577	chr9	19707782	19707889	108	55	10	88.6	21.88	-13835
Dpf3	NM_001267625	Mm.151308	chr12	84842425	84842576	152	108	8	55	12.15	-13847
Vmn1r86	NM_001167536	Mm.480296	chr7	13702041	13702207	167	117	8	51.76	14.58	-13862
Wls	NR_037590	Mm.6766	chr3	159488701	159488836	136	87	10	79.23	21.88	-13870
Zfp184	NM_183014	Mm.187446	chr13	22022977	22023117	141	93	16	145.9	34.03	-13892
Vmn1r237	NM_134200	Mm.405416	chr17	21436989	21437168	180	80	9	57.97	14.58	-13911
Olfr209	NM_207551	Mm.377319	chr16	59375908	59376019	112	46	7	55.43	14.58	-13912
Olfr171	NM_146958	Mm.377771	chr16	19639024	19639159	136	87	7	49.36	14.58	-13917
Vmn2r72	NM_001105185	Mm.469907	chr7	92917324	92917453	130	85	17	120.2	19.89	-13918
Tdpoz1	NM_148949	Mm.425165	chr3	93494077	93494234	158	50	7	44.78	12.15	-13922
Hnf4g	NM_013920	Mm.330897	chr3	3493953	3494188	236	137	17	98.04	22.76	-13939
C4bp	NM_007576	Mm.306720	chr1	132572098	132572248	151	40	7	46.16	14.58	-13943
Med23	NM_027347	Mm.28020	chr10	24575749	24575900	152	99	7	41.09	10.34	-13943
Hsd3b5	NM_008295	Mm.17910	chr3	98463276	98463458	183	136	10	66.44	19.45	-13955
Olfr121	NM_146629	Mm.223020	chr17	37871741	37871972	232	103	11	65	21.88	-13966
Gm13177	NM_001081248	Mm.439623	chr4	144189592	144189772	181	41	14	106.93	29.17	-13976
Pwp1	NM_133993	Mm.18834	chr10	85320534	85320690	157	52	16	129.55	32.03	-13989
Gm5346	NM_001025240	Mm.383319	chr8	44726454	44726648	195	84	12	82.49	24.31	-13999
Ikzf2	NM_011770	Mm.106343	chr1	69746513	69746674	162	34	7	44.03	9.72	-14013
Vmn2r113	NM_001104578	Mm.469850	chr17	23066038	23066178	141	96	7	46.63	11.53	-14016
Gabra6	NM_001099641	Mm.4915	chr11	42148507	42148627	121	70	7	46.58	11.85	-14024
Tmco5	NM_026104	Mm.131623	chr2	116690257	116690498	242	130	11	63.1	17.02	-14039
4930545E07Rik	NR_045374	Mm.60874	chr18	17753520	17753612	93	46	8	77.31	19.45	-14067
Vmn1r121	NM_001166741	Mm.480259	chr7	21897521	21897741	221	78	14	95.13	24.31	-14067
Ppwd1	NM_172807	Mm.98910	chr13	105032862	105033045	184	133	9	56.65	12	-14071
Vmn1r165	NM_001166850	Mm.480298	chr7	23988224	23988323	100	50	7	55.99	17.02	-14076
Olfr611	NM_146727	Mm.377656	chr7	110680846	110681092	247	127	14	88.67	24.31	-14077
Olfr1330	NM_146334	Mm.223025	chr4	118551560	118551703	144	45	15	124.41	30.07	-14084
Gm10670	NM_001167161	Mm.389840	chr7	21074245	21074471	227	120	15	103.34	31.6	-14091
Fastkd2	NM_172422	Mm.30965	chr1	63763060	63763235	176	46	8	49.96	9.72	-14092
Usp2	NM_198092	Mm.272770	chr9	43860908	43861037	130	82	7	50.76	9.72	-14113
Pwp1	NM_133993	Mm.18834	chr10	85320392	85320505	114	49	14	98.55	17.28	-14134
Olfr257	NM_207554	Mm.309892	chr15	98158070	98158214	145	60	7	46.58	11.83	-14151
Slfn1	NM_011407	Mm.10948	chr11	82916070	82916208	139	101	7	48.69	12.15	-14175
Zfp748	NM_001035231	Mm.422831	chr13	67668215	67668351	137	52	7	41.09	11.18	-14179
Rhbdl2	NM_183163	Mm.37334	chr4	123450866	123451045	180	65	9	57.97	12.15	-14186
Olfr547	NM_147079	Mm.377828	chr7	109669032	109669156	125	32	7	51.98	9.72	-14198
Snai2	NM_011415	Mm.4272	chr16	14691618	14691873	256	115	13	75.2	20.89	-14218
Ptrhd1	NM_001204912	Mm.250552	chr12	4219514	4219895	382	274	32	95.05	7.92	-14238
Pla2g16	NM_139269	Mm.274810	chr19	7617587	7617732	146	100	7	45.92	13.99	-14261
Coq3	NM_172687	Mm.5662	chr4	21792491	21792652	162	47	7	44.03	9.72	-14283
AI593442	NM_178906	Mm.335160	chr9	52501733	52501866	134	91	8	44.28	10.94	-14290
Blnk	NM_008528	Mm.9749	chr19	41083209	41083363	155	118	7	45.36	9.72	-14302
Deb1	NM_026794	Mm.24848	chr9	121605125	121605277	153	79	10	74.11	19.45	-14302
Vmn1r235	NM_134199	Mm.222636	chr17	21383030	21383207	178	48	11	63.79	18.16	-14312
Gm13238	NR_033612	Mm.276881	chr4	145412660	145412906	247	138	14	41.79	5.04	-14323
Heph	NM_001159628	Mm.277092	chrX	93636332	93636495	164	113	14	83.98	16.36	-14329
Olfr1305	NM_146401	Mm.377480	chr2	111728297	111728404	108	65	9	73.38	17.63	-14352
4930448C13Rik	NR_045960	Mm.107680	chr12	15071437	15071597	161	111	7	44.21	12.15	-14353
Havcr1	NM_001166632	Mm.17771	chr11	46539289	46539438	150	56	8	55.46	14.58	-14379
Slc8a3	NM_001167920	Mm.443748	chr12	82448507	82448649	143	48	7	47.82	12.15	-14388
Olfr123	NM_146630	Mm.271474	chr17	37917867	37918079	213	127	11	68.89	21.88	-14396
LOC100043315	NR_015482	Mm.159041	chr15	94994093	94994250	158	53	7	44.78	12.15	-14397
4930556G01Rik	NR_040655	Mm.108636	chr4	30577228	30577437	210	99	9	52.15	14.58	-14418
Trim43c	NM_001177858	Mm.446951	chr9	88719452	88719687	236	122	11	64.23	19.45	-14427
Gm10922	NM_001085554	Mm.457962	chrX	4009931	4010101	171	77	13	99.61	26.74	-14435
Gm14346	NM_001085551	Mm.443264	chrX	30307438	30307589	152	42	11	84.66	24.31	-14449
Gm17495	NM_001177584	Mm.422023	chr17	40642469	40642566	98	49	7	55.99	17.02	-14452
Clec5a	NM_021364	Mm.103765	chr6	40550151	40550311	161	118	8	44.21	17.02	-14465
Ppp2r2b	NR_073583	Mm.26134	chr18	43073578	43073671	94	47	9	60.83	11.51	-14465
Hsd3b5	NM_008295	Mm.17910	chr3	98463822	98463968	147	106	8	56.16	14.58	-14471
Olfr169	NM_001011855	Mm.378636	chr16	19581421	19581532	112	38	9	76.08	19.2	-14485
Olfr532	NM_147026	Mm.377796	chr7	147620022	147620263	242	143	11	63.1	19.45	-14495
Vmn1r148	NM_030736	Mm.160376	chr7	23182690	23182777	88	44	8	88.6	19.45	-14515
Acnat1	NM_001164565	Mm.30101	chr4	49478504	49478590	87	43	8	88.6	19.45	-14566
Them4	NM_029431	Mm.45092	chr3	94099373	94099535	163	112	7	43.84	12.15	-14568
Ccna2	NM_009828	Mm.4189	chr3	36485465	36485592	128	34	7	51.24	12.15	-14581
Dnm3	NM_172646	Mm.441620	chr1	164422597	164422797	201	149	19	141.02	36.91	-14581
Vmn2r-ps54	NR_004441	Mm.159597	chr7	48908748	48908920	173	50	9	59.49	17.02	-14585
Defa20	NM_183268	Mm.327348	chr8	22605089	22605210	122	47	7	52.74	14.58	-14591
Tnfrsf10b	NM_020275	Mm.193430	chr14	70152585	70152738	154	101	8	54.55	17.02	-14592
Invs	NM_010569	Mm.317706	chr4	48277919	48278081	163	113	7	43.46	12	-14641
Plcb1	NM_019677	Mm.330607	chr2	134597142	134597302	161	113	7	41.09	8.76	-14644
Amph	NM_175007	Mm.101650	chr13	19025384	19025822	439	187	27	63.91	6.99	-14668
Vmn2r88	NM_011686	Mm.377117	chr14	52015870	52016133	264	128	16	102.35	28.73	-14677
Rdh14	NM_023697	Mm.119343	chr12	10382762	10382922	161	109	7	44.21	14.58	-14714
Olfr688	NM_001011533	Mm.377867	chr7	112421766	112421920	155	105	7	45.36	9.72	-14737
Adam26a	NM_010085	Mm.334510	chr8	44676717	44676874	158	111	7	44.78	14.58	-14767
Fah	NM_010176	Mm.3798	chr7	91769130	91769290	161	124	7	44.21	9.72	-14802
Olfr1480	NM_207575	Mm.391192	chr19	13589234	13589387	154	118	7	45.56	14.58	-14812
Olfr611	NM_146727	Mm.377656	chr7	110681634	110681830	197	82	10	63.33	19.45	-14820
Qrfpr	NM_198192	Mm.330975	chr3	36136049	36136223	175	51	8	46.87	8.82	-14903
Zfp385c	NM_177790	Mm.274734	chr11	100526857	100527004	148	61	7	46.77	12.15	-14911
Prl3d3	NM_172156	Mm.461202	chr13	27233680	27233833	154	46	7	42.63	8.82	-14941
Cnot7	NM_001271542	Mm.272551	chr8	41616128	41616284	157	35	9	63.23	17.02	-14962
Ccdc79	NM_180958	Mm.249775	chr8	107048651	107048810	160	110	7	44.4	12.15	-14974
Rps21	NM_025587	Mm.289669	chr2	179977027	179977186	160	70	14	114.33	26.74	-14986
Slc7a12	NM_080852	Mm.215250	chr3	14465661	14465783	123	50	11	94.83	24.31	-14987
