# Supplementary material for: The Transcriptional Activator Krüppel-like Factor-6 Is Required for CNS Myelination
Source: PLoS Biol. 2016 May 23;14(5):e1002467. doi: 10.1371/journal.pbio.1002467 (PMC4877075; doi:10.1371/journal.pbio.1002467)
Supplement: S5 Table — This table complements Figs 4 and 5 and S1–S4 Tables. It shows results of superimposition of RNA-seq profiling of OLP and iOL silenced for Klf6 versus non-targeting control (from S1–S3 Tables and Fig 4), and Klf6 ChIP-seq profiling of the same cell types (from S4 Table and Fig 5). Overlay of the RNA-seq and ChIP-seq datasets identifies 20 genes as prospective directly-regulated Klf6-dependent effectors. Data are presented as gene names and associated functions, accompanied by Unigene ID identifiers and PMID numbers for relevant references. Results are color-coded using the scheme illustrated in Figs 4–6 and S1–S3 Tables. (XLSX) [file pbio.1002467.s013.xlsx]

## Sheet: Table S5
Gene Symbol	Name	UniGene ID	Q (RNA-seq)	PMID	Diffn.	Viability	Prolif.	Migr/Adh.	Signaling	TF	Stat	MAPK	Klf/Sp	Tgf	Wnt/Ntc	PI3K
Atp1b2	ATPase, Na+/K+ transporting, beta 2	Mm.235204	0.00829634	1688561				X
Bcl6	B-cell CLL/lymphoma 6	Mm.347398	0.0180068	12555064	X		X
Cd36	CD36, thrombospondin receptor	Mm.18628	0.0102694	19471024				X	X
Cntn4	Contactin 4	Mm.321683	0.03705	15106122				X
Csnk1g3	Casein kinase 1, g3	Mm.368668	0.00455345	9925945	X										X
Cxxc4	CXXC finger protein 4	Mm.224814	0.00455345	11113207	X				X						X
Egr1	Early growth response 1	Mm.181959	0.0102694	21490970	X				X	X
Fbn2	Fibrillin 2	Mm.20271	0.0102694	8120105				X
Gp130/Il6st	Glycoprotein 130 (gp130 receptor)	Mm.4364	0.00455345	14698616	X	X			X		X	X
Impa5/Kpna1	Importin alpha 5	Mm.6952	0.00455345	17159997	X	X			X
Klf4	Kruppel-like factor 4	Mm.4325	0.00455345	20959618	X	X			X	X			X
Lars2	Leucyl-tRNA synthetase 2, mitochondrial	Mm.276076	0.0102694	23541342
Mthfd2l	Methylenetetrahydrofolate dehydrogenase 2-like	Mm.153030	0.00455345	21163947
Nfil3	Nuclear factor, interleukin 3 regulated	Mm.136604	0.00455345	7565758					X	X
Pcp4l1	Purkinje cell protein 4 like 1	Mm.482117	0.0102694	15053978
Pde4b	Phosphodiesterase 4B	Mm.20181	0.00455345	19128237					X
Pik3r3	PI3 kinase subunit 3	Mm.253819	0.00455345	24837077					X							X
Rab3b	Ras oncogene family 3B	Mm.41580	0.0102694	8393147
Stat1	Signal transducer and activator of transcription 1	Mm.277406	0.00455345	14698616	X	X			X	X	X
Tgfa	Transforming growth factor, alpha	Mm.137222	0.0404041	10552925	X	X	X		X					X
				Gene number	7		2	4	11	4	2	1	1	1	2	1
				% Total	0.35		0.1	0.2	0.55	0.2	0.1	0.05	0.05	0.05	0.1	0.05
