# Supplementary material for: The Transcriptional Activator Krüppel-like Factor-6 Is Required for CNS Myelination
Source: PLoS Biol. 2016 May 23;14(5):e1002467. doi: 10.1371/journal.pbio.1002467 (PMC4877075; doi:10.1371/journal.pbio.1002467)
Supplement: S6 Table — Additional details for the Materials and Methods section. This table shows primer sequences for genotyping of mouse lines and for qPCR for validation of RNA-seq data and maturation data presented in the manuscript. (XLSX) [file pbio.1002467.s014.xlsx]

## Sheet: Table S6
Genotyping Primers
Gene	Forward	Reverse
mGfapCre	ACCAGCCAGCTATCAACTC	TATACGCGTGCTAGCGAAGATCTCCATCTTCCAGCAG
Ng2CreERT	GCGGTCTGGCAGTAAAAACTATC	GTGAAACAGCATTGCTGTCACTT
Olig1Cre-KO	CGCTAGAGCCTGTTTTGCACGTTCACCGGC	CGTTAGTGAAGGGCGCCCCGGGTCGCCCCA
Olig1Cre-WT	AGCCAGCCCTCACTTGGAGAACTGGGCCTG	TGCTGGGTAGCTCGCTGCAGGAGCTGCGCC
PdgfraCreERT2	TCAGCCTTAAGCTGGGACAT	ATGTTTAGCTGGCCCAAATG
Klf6fl	GTCTCTTGACACCTTGACTATCTCTCC	CAAGAAGCCTTCAGAGAACACC
Stat3fl	CCTGAAGACCAAGTTCATCTGTGTGAC	CACACAAGCCATCAAACTCTGGTCTCC
qPCR Primers
Gene	Forward	Reverse
Acsl4	GTGTAGCACTGAACCTGGGA	GCAACAGCAAGCAGACCATA
Anxa2	TCATGGTCTCTCGCAGTGAA	CCTTGGTGTCTTGCTGGATG
Apc/CC1	GATGTCCACTGCCTCTGAGT	TAGCCTCTTACTGCCCATCG
Arx	CTCAAAGTCCACTCTCCCGT	GAGGAAGAGAAGGTTGGGCT
Atf3	AGAGCCTGGTGTTGTGCTAT	TGCTTTTGAGGGGCACTTTC
Cldn11	CTCTCTTCTCCCTTTCGGCT	GGAAAGCTCTGAGTTCCCCT
Cnpase	TGGGCGGTAAAAGGGGTTTA	CTCCATCCACACAGCAGAGA
Cspg4	AAGGAAGTGCAGAGGAGGTC	GGACAGTAGGAGACCGATGG
Dbx2	TGAAGGGCTCTGTGGTCAAT	ACATCTGGGTGGTGTCTGTT
Gp130/Il6st	CTGTGAACGTTGCAGTGTGA	TAACGTGCCAACTTGCTTCC
Impa1/Kpna2	TCCCGCACTAAGAGCCATAG	TTTGGGGTTTGTTAGCAGGC
Impa3/Kpna4	CCAAATGAGGTCAAGGTGGC	GTGACCTGTAGCCCTTTCCT
Impa4Kpna3	CCCAACAGCCAACCTTCAAA	CTGTCTTATCGCTTGGTGGC
Impa5/Kpna1	CTCAGCCAAGAGTGTGATGC	AAACAACAGGACAGACGGGA
Impb1/Kpnb1	TCTCTAGGAGTCCAAGCCCT	CTTCCCTAAGCCCTGTTCCA
Klf10	ACAGTGTCCGATGGTGATGA	TACTGACTTCTGCACTGGGG
Klf12	CGCAGTAAGTTTCCGAGGTG	GACGATGAAATGGGTGGTGG
Klf6	CTTCCGAAAGCATACCGGTG	GCCTGGAAGCCTCTTTTAGC
Klf7	CAGTGACCTCATTAACGCCG	AGTTTCAACGTCACTGTGCC
Klf9	GGGTCACGATAAGTCCGGAA	AAACAGACCGTCGGCTTCTA
Mag	CTTGCCAACATTCCTTGCCT	TAAGGGACAGGAGACCAGGA
Mbp	ACAGGAAACGGGGACTTAGG	CTGGGCTCTGAGAGGAAACA
Ndfip2	CGTACAGCCTGAATTGAGATCC	CCACACAAACTCACCACACA
Nedd4	GGCTCGAATGGACCACAATC	AAAGGATTCGTAGGGTGGCA
Pdgfra	CGCTCCGGGTATCATCTTCT	CCACATCACCCAAGTCCTCT
Plxnb3	ACTTCTGCGATTCTGGGTGA	GTCTGTGCAATGACAGCCAA
Rps11	CGTGGTGAATAAGGAAGCCG	GATCGTAGGCTGCTTTTGGT
Socs3	CCCTTGCAGTTCTAAGTTCAACA	ACCTTTGACAAGCGGACTCTC
Sox10	GAGTCCCCATGTTCTTCCCA	GTGCCATGCTAACTCTGAGC
Sox9	CTGCCTGGACTGTATGTGGA	TCTGTCCGATGTCTCTCTGC
Sp1	GCCCAACCTTCCTTGTCTTG	AGCACACAACCAAGCAGATG
Stat3	CAATACCATTGACCTGCCGAT	GAGCGACTCAAACTGCCCT
Stmn3	TCCCACACTCTGAACTGTCC	CACCTGGCCTAGTGTCTGAA
Tagln2	CTCCCCACAGCATCTTTCCT	TGTAGAAGGAAGGGTCGGTG
Zfp2	CAGTTCTAACCGCCCATGAG	CTGAATCTTCGTGTTGGGCA
